# Supplementary material for: Surface engineering on a microporous metal–organic framework to boost ethane/ethylene separation under humid conditions
Source: Chem Sci. 2023 Oct 9;14(42):11890–5. doi: 10.1039/d3sc04119k (PMC10619615; doi:10.1039/d3sc04119k)
Supplement: SC-014-D3SC04119K-s002 [file SC-014-D3SC04119K-s002.cif]

# Electronic Supplementary Material (ESI) for Chemical Science.
# This journal is © The Royal Society of Chemistry 2023

####################################################################### 
# 
# This file contains crystal structure data downloaded from the 
# Cambridge Structural Database (CSD) hosted by the Cambridge 
# Crystallographic Data Centre (CCDC).
# 
# Full information about CCDC data access policies and citation 
# guidelines are available at http://www.ccdc.cam.ac.uk/access/V1 
# 
# Audit and citation data items may have been added by the CCDC. 
# Please retain this information to preserve the provenance of 
# this file and to allow appropriate attribution of the data. 
# 
#######################################################################

data_JNU-6-CH3
_database_code_depnum_ccdc_archive 'CCDC 2258075'
loop_
_audit_author_name
_audit_author_address
'Rong-Jia Wei Rong-Jia Wei'
;Jinan University
China
;
_audit_update_record             
;
2023-04-21 deposited with the CCDC.	2023-10-09 downloaded from the CCDC.
;
_audit_creation_date             2023-04-21
_audit_creation_method           
;
Olex2 1.3
(compiled 2020.11.12 svn.r5f609507 for OlexSys, GUI svn.r6408)
;
_shelx_SHELXL_version_number     2018/3
_chemical_name_common            ?
_chemical_name_systematic        ?
_chemical_formula_moiety         'C5.001 H4 N2 O2.25 Zn1'
_chemical_formula_sum            'C5 H4 N2 O2.25 Zn'
_chemical_formula_weight         193.49
_chemical_melting_point          ?
loop_
_atom_type_symbol
_atom_type_description
_atom_type_scat_dispersion_real
_atom_type_scat_dispersion_imag
_atom_type_scat_source
C C 0.0181 0.0091 'International Tables Vol C Tables 4.2.6.8 and 6.1.1.4'
H H 0.0000 0.0000 'International Tables Vol C Tables 4.2.6.8 and 6.1.1.4'
N N 0.0311 0.0180 'International Tables Vol C Tables 4.2.6.8 and 6.1.1.4'
O O 0.0492 0.0322 'International Tables Vol C Tables 4.2.6.8 and 6.1.1.4'
Zn Zn -1.5491 0.6778 'International Tables Vol C Tables 4.2.6.8 and 6.1.1.4'

_shelx_space_group_comment       
;
The symmetry employed for this shelxl refinement is uniquely defined
by the following loop, which should always be used as a source of
symmetry information in preference to the above space-group names.
They are only intended as comments.
;
_space_group_crystal_system      cubic
_space_group_IT_number           225
_space_group_name_H-M_alt        'F m -3 m'
_space_group_name_Hall           '-F 4 2 3'
loop_
_space_group_symop_operation_xyz
'x, y, z'
'-y, x, z'
'-x, -y, z'
'y, -x, z'
'x, -z, y'
'x, -y, -z'
'x, z, -y'
'z, y, -x'
'-x, y, -z'
'-z, y, x'
'z, x, y'
'y, z, x'
'-y, -z, x'
'z, -x, -y'
'-y, z, -x'
'-z, -x, y'
'-z, x, -y'
'y, -z, -x'
'y, x, -z'
'-y, -x, -z'
'-x, z, y'
'-x, -z, -y'
'z, -y, x'
'-z, -y, -x'
'x, y+1/2, z+1/2'
'-y, x+1/2, z+1/2'
'-x, -y+1/2, z+1/2'
'y, -x+1/2, z+1/2'
'x, -z+1/2, y+1/2'
'x, -y+1/2, -z+1/2'
'x, z+1/2, -y+1/2'
'z, y+1/2, -x+1/2'
'-x, y+1/2, -z+1/2'
'-z, y+1/2, x+1/2'
'z, x+1/2, y+1/2'
'y, z+1/2, x+1/2'
'-y, -z+1/2, x+1/2'
'z, -x+1/2, -y+1/2'
'-y, z+1/2, -x+1/2'
'-z, -x+1/2, y+1/2'
'-z, x+1/2, -y+1/2'
'y, -z+1/2, -x+1/2'
'y, x+1/2, -z+1/2'
'-y, -x+1/2, -z+1/2'
'-x, z+1/2, y+1/2'
'-x, -z+1/2, -y+1/2'
'z, -y+1/2, x+1/2'
'-z, -y+1/2, -x+1/2'
'x+1/2, y, z+1/2'
'-y+1/2, x, z+1/2'
'-x+1/2, -y, z+1/2'
'y+1/2, -x, z+1/2'
'x+1/2, -z, y+1/2'
'x+1/2, -y, -z+1/2'
'x+1/2, z, -y+1/2'
'z+1/2, y, -x+1/2'
'-x+1/2, y, -z+1/2'
'-z+1/2, y, x+1/2'
'z+1/2, x, y+1/2'
'y+1/2, z, x+1/2'
'-y+1/2, -z, x+1/2'
'z+1/2, -x, -y+1/2'
'-y+1/2, z, -x+1/2'
'-z+1/2, -x, y+1/2'
'-z+1/2, x, -y+1/2'
'y+1/2, -z, -x+1/2'
'y+1/2, x, -z+1/2'
'-y+1/2, -x, -z+1/2'
'-x+1/2, z, y+1/2'
'-x+1/2, -z, -y+1/2'
'z+1/2, -y, x+1/2'
'-z+1/2, -y, -x+1/2'
'x+1/2, y+1/2, z'
'-y+1/2, x+1/2, z'
'-x+1/2, -y+1/2, z'
'y+1/2, -x+1/2, z'
'x+1/2, -z+1/2, y'
'x+1/2, -y+1/2, -z'
'x+1/2, z+1/2, -y'
'z+1/2, y+1/2, -x'
'-x+1/2, y+1/2, -z'
'-z+1/2, y+1/2, x'
'z+1/2, x+1/2, y'
'y+1/2, z+1/2, x'
'-y+1/2, -z+1/2, x'
'z+1/2, -x+1/2, -y'
'-y+1/2, z+1/2, -x'
'-z+1/2, -x+1/2, y'
'-z+1/2, x+1/2, -y'
'y+1/2, -z+1/2, -x'
'y+1/2, x+1/2, -z'
'-y+1/2, -x+1/2, -z'
'-x+1/2, z+1/2, y'
'-x+1/2, -z+1/2, -y'
'z+1/2, -y+1/2, x'
'-z+1/2, -y+1/2, -x'
'-x, -y, -z'
'y, -x, -z'
'x, y, -z'
'-y, x, -z'
'-x, z, -y'
'-x, y, z'
'-x, -z, y'
'-z, -y, x'
'x, -y, z'
'z, -y, -x'
'-z, -x, -y'
'-y, -z, -x'
'y, z, -x'
'-z, x, y'
'y, -z, x'
'z, x, -y'
'z, -x, y'
'-y, z, x'
'-y, -x, z'
'y, x, z'
'x, -z, -y'
'x, z, y'
'-z, y, -x'
'z, y, x'
'-x, -y+1/2, -z+1/2'
'y, -x+1/2, -z+1/2'
'x, y+1/2, -z+1/2'
'-y, x+1/2, -z+1/2'
'-x, z+1/2, -y+1/2'
'-x, y+1/2, z+1/2'
'-x, -z+1/2, y+1/2'
'-z, -y+1/2, x+1/2'
'x, -y+1/2, z+1/2'
'z, -y+1/2, -x+1/2'
'-z, -x+1/2, -y+1/2'
'-y, -z+1/2, -x+1/2'
'y, z+1/2, -x+1/2'
'-z, x+1/2, y+1/2'
'y, -z+1/2, x+1/2'
'z, x+1/2, -y+1/2'
'z, -x+1/2, y+1/2'
'-y, z+1/2, x+1/2'
'-y, -x+1/2, z+1/2'
'y, x+1/2, z+1/2'
'x, -z+1/2, -y+1/2'
'x, z+1/2, y+1/2'
'-z, y+1/2, -x+1/2'
'z, y+1/2, x+1/2'
'-x+1/2, -y, -z+1/2'
'y+1/2, -x, -z+1/2'
'x+1/2, y, -z+1/2'
'-y+1/2, x, -z+1/2'
'-x+1/2, z, -y+1/2'
'-x+1/2, y, z+1/2'
'-x+1/2, -z, y+1/2'
'-z+1/2, -y, x+1/2'
'x+1/2, -y, z+1/2'
'z+1/2, -y, -x+1/2'
'-z+1/2, -x, -y+1/2'
'-y+1/2, -z, -x+1/2'
'y+1/2, z, -x+1/2'
'-z+1/2, x, y+1/2'
'y+1/2, -z, x+1/2'
'z+1/2, x, -y+1/2'
'z+1/2, -x, y+1/2'
'-y+1/2, z, x+1/2'
'-y+1/2, -x, z+1/2'
'y+1/2, x, z+1/2'
'x+1/2, -z, -y+1/2'
'x+1/2, z, y+1/2'
'-z+1/2, y, -x+1/2'
'z+1/2, y, x+1/2'
'-x+1/2, -y+1/2, -z'
'y+1/2, -x+1/2, -z'
'x+1/2, y+1/2, -z'
'-y+1/2, x+1/2, -z'
'-x+1/2, z+1/2, -y'
'-x+1/2, y+1/2, z'
'-x+1/2, -z+1/2, y'
'-z+1/2, -y+1/2, x'
'x+1/2, -y+1/2, z'
'z+1/2, -y+1/2, -x'
'-z+1/2, -x+1/2, -y'
'-y+1/2, -z+1/2, -x'
'y+1/2, z+1/2, -x'
'-z+1/2, x+1/2, y'
'y+1/2, -z+1/2, x'
'z+1/2, x+1/2, -y'
'z+1/2, -x+1/2, y'
'-y+1/2, z+1/2, x'
'-y+1/2, -x+1/2, z'
'y+1/2, x+1/2, z'
'x+1/2, -z+1/2, -y'
'x+1/2, z+1/2, y'
'-z+1/2, y+1/2, -x'
'z+1/2, y+1/2, x'

_cell_length_a                   20.15260(14)
_cell_length_b                   20.15260(14)
_cell_length_c                   20.15260(14)
_cell_angle_alpha                90
_cell_angle_beta                 90
_cell_angle_gamma                90
_cell_volume                     8184.52(17)
_cell_formula_units_Z            32
_cell_measurement_reflns_used    1792
_cell_measurement_temperature    100.00(10)
_cell_measurement_theta_max      77.3130
_cell_measurement_theta_min      7.2400
_shelx_estimated_absorpt_T_max   0.772
_shelx_estimated_absorpt_T_min   0.751
_exptl_absorpt_coefficient_mu    3.039
_exptl_absorpt_correction_T_max  1.00000
_exptl_absorpt_correction_T_min  0.64219
_exptl_absorpt_correction_type   multi-scan
_exptl_absorpt_process_details   
;
CrysAlisPro 1.171.39.33c (Rigaku Oxford Diffraction, 2017)
Empirical absorption correction using spherical harmonics,
 implemented in SCALE3 ABSPACK scaling algorithm.
;
_exptl_absorpt_special_details   ?
_exptl_crystal_colour            colourless
_exptl_crystal_colour_primary    colourless
_exptl_crystal_density_diffrn    1.256
_exptl_crystal_density_meas      ?
_exptl_crystal_density_method    ?
_exptl_crystal_description       block
_exptl_crystal_F_000             3072
_exptl_crystal_size_max          0.1
_exptl_crystal_size_mid          0.09
_exptl_crystal_size_min          0.09
_exptl_transmission_factor_max   ?
_exptl_transmission_factor_min   ?
_diffrn_reflns_av_R_equivalents  0.0155
_diffrn_reflns_av_unetI/netI     0.0101
_diffrn_reflns_Laue_measured_fraction_full 0.956
_diffrn_reflns_Laue_measured_fraction_max 0.936
_diffrn_reflns_limit_h_max       24
_diffrn_reflns_limit_h_min       -17
_diffrn_reflns_limit_k_max       11
_diffrn_reflns_limit_k_min       -23
_diffrn_reflns_limit_l_max       25
_diffrn_reflns_limit_l_min       -16
_diffrn_reflns_number            2558
_diffrn_reflns_point_group_measured_fraction_full 0.956
_diffrn_reflns_point_group_measured_fraction_max 0.936
_diffrn_reflns_theta_full        67.684
_diffrn_reflns_theta_max         77.433
_diffrn_reflns_theta_min         7.289
_diffrn_ambient_temperature      100.0
_diffrn_detector_area_resol_mean ?
_diffrn_measured_fraction_theta_full 0.956
_diffrn_measured_fraction_theta_max 0.936
_diffrn_measurement_details      
;
List of Runs (angles in degrees, time in seconds):

  # Type    Start    End  Width  t~exp~   \w     \q     \k     \f   Frames
#--------------------------------------------------------------------------
  1  \w    -31.00  -5.00   0.50    2.76    --   -0.90 -77.00  64.00   52
  2  \w    137.00 162.00   0.50   11.03    --  105.10  49.00  50.00   50
  3  \w      3.00  37.00   0.50    2.76    --    0.90  82.00-120.00   68
  4  \w     83.00 183.00   0.50   11.03    --  105.10  82.00 -90.00  200
;
_diffrn_measurement_device       'four-circle diffractometer'
_diffrn_measurement_device_type  'XtaLAB AFC12 (RINC): Kappa single'
_diffrn_measurement_method       '\w scans'
_diffrn_radiation_type           CuK\a
_diffrn_radiation_wavelength     1.54184
_diffrn_source                   ?
_reflns_Friedel_coverage         0.000
_reflns_Friedel_fraction_full    .
_reflns_Friedel_fraction_max     .
_reflns_number_gt                441
_reflns_number_total             465
_reflns_special_details          
;
 Reflections were merged by SHELXL according to the crystal
 class for the calculation of statistics and refinement.
 
 Structure factors included contributions from the .fab file.
 
 _reflns_Friedel_fraction is defined as the number of unique
 Friedel pairs measured divided by the number that would be
 possible theoretically, ignoring centric projections and
 systematic absences.
;
_reflns_threshold_expression     'I > 2\s(I)'
_computing_cell_refinement       'CrysAlisPro 1.171.39.33c (Rigaku OD, 2017)'
_computing_data_collection       'CrysAlisPro 1.171.39.33c (Rigaku OD, 2017)'
_computing_data_reduction        'CrysAlisPro 1.171.39.33c (Rigaku OD, 2017)'
_computing_molecular_graphics    'Olex2 1.3 (Dolomanov et al., 2009)'
_computing_publication_material  'Olex2 1.3 (Dolomanov et al., 2009)'
_computing_structure_refinement  'SHELXL 2018/3 (Sheldrick, 2015)'
_computing_structure_solution    'olex2.solve (Bourhis et al., 2015)'
_refine_diff_density_max         1.321
_refine_diff_density_min         -0.532
_refine_diff_density_rms         0.100
_refine_ls_extinction_coef       .
_refine_ls_extinction_method     none
_refine_ls_goodness_of_fit_ref   1.098
_refine_ls_hydrogen_treatment    constr
_refine_ls_matrix_type           full
_refine_ls_number_parameters     72
_refine_ls_number_reflns         465
_refine_ls_number_restraints     218
_refine_ls_R_factor_all          0.0565
_refine_ls_R_factor_gt           0.0552
_refine_ls_restrained_S_all      0.922
_refine_ls_shift/su_max          0.001
_refine_ls_shift/su_mean         0.000
_refine_ls_structure_factor_coef Fsqd
_refine_ls_weighting_details     
'w=1/[\s^2^(Fo^2^)+(0.0888P)^2^+99.1468P] where P=(Fo^2^+2Fc^2^)/3'
_refine_ls_weighting_scheme      calc
_refine_ls_wR_factor_gt          0.1514
_refine_ls_wR_factor_ref         0.1527
_refine_special_details          ?
_olex2_refinement_description    
;
1. Fixed Uiso
 At 1.2 times of:
  All C(H) groups
 At 1.5 times of:
  All C(H,H,H) groups
2. Restrained distances
 C3-C1
 1.5 with sigma of 0.005
 O2-C3 = C3-O0AA
 1.22 with sigma of 0.005
 O0AA-O2
 2.22 with sigma of 0.02
 Zn1-N2 = N0AA-Zn1_$1
 2 with sigma of 0.02
 C1AA-C0AA
 1.53 with sigma of 0.02
 C2-C3 \\sim C3-C0AA
 with sigma of 0.02
 O2-C1 \\sim C1-O0AA
 with sigma of 0.02
 C1-C1AA \\sim C1AA-N2
 with sigma of 0.02
3. Restrained planarity
 N2, C1, C0AA, N0AA, C2, O2, O0AA, C3
 with sigma of 0.001
4. Rigid bond restraints
 N2, C2, C1, C0AA, O2, O0AA, C3, C1AA, N0AA
 with sigma for 1-2 distances of 0.005 and sigma for 1-3 distances of 0.01
5. Uiso/Uaniso restraints and constraints
N2 \\sim C2 \\sim C1 \\sim C0AA \\sim O2 \\sim O0AA \\sim C3 \\sim C1AA \\sim
N0AA: within 1.7A with sigma of 0.02 and sigma for terminal atoms of 0.04
within 1.7A
Uanis(N2) \\sim Ueq, Uanis(C2) \\sim Ueq, Uanis(C1) \\sim Ueq, Uanis(C0AA)
\\sim Ueq, Uanis(O2) \\sim Ueq, Uanis(O0AA) \\sim Ueq, Uanis(C3) \\sim Ueq,
Uanis(C1AA) \\sim Ueq, Uanis(N0AA) \\sim Ueq: with sigma of 0.05 and sigma for
terminal atoms of 0.1
Uanis(C3) = Uanis(O2)
6. Rigid body (RIGU) restrains
 C1AA, C0AA, N2, N0AA, C2, C1, C3, O0AA, O2
 with sigma for 1-2 distances of 0.001 and sigma for 1-3 distances of 0.001
 All non-hydrogen atoms
 with sigma for 1-2 distances of 0.0005 and sigma for 1-3 distances of 0.0005
7. Others
 Fixed Sof: N2(0.1667) N0AA(0.1667) C2(0.1667) H2(0.1667) C1(0.1667)
 C0AA(0.1667) O2(0.1667) O0AA(0.1667) C3(0.1667) C1AA(0.16667) H1AA(0.16667)
 H1AB(0.16667) H1AC(0.16667)
8.a Aromatic/amide H refined with riding coordinates:
 C2(H2)
8.b Fitted pentagon refined as free rotating group:
 N2(N0AA,C2,C1,C0AA)
8.c Idealised Me refined as rotating group:
 C1AA(H1AA,H1AB,H1AC)
;
_atom_sites_solution_hydrogens   geom
_atom_sites_solution_primary     ?
_atom_sites_solution_secondary   ?
loop_
_atom_site_label
_atom_site_type_symbol
_atom_site_fract_x
_atom_site_fract_y
_atom_site_fract_z
_atom_site_U_iso_or_equiv
_atom_site_adp_type
_atom_site_occupancy
_atom_site_site_symmetry_order
_atom_site_calc_flag
_atom_site_refinement_flags_posn
_atom_site_refinement_flags_adp
_atom_site_refinement_flags_occupancy
_atom_site_disorder_assembly
_atom_site_disorder_group
Zn1 Zn 0.30583(3) 0.69417(3) 0.30583(3) 0.0248(5) Uani 1 6 d DS T P . .
N2 N 0.2660(7) 0.7236(6) 0.3910(3) 0.038(4) Uani 0.1667 1 d DG U P A -1
N0AA N 0.2128(7) 0.7693(7) 0.3965(3) 0.053(5) Uani 0.1667 1 d DG U P A -1
C2 C 0.2032(8) 0.7835(7) 0.4649(4) 0.048(5) Uani 0.1667 1 d DG U P A -1
H2 H 0.170801 0.812601 0.482872 0.057 Uiso 0.1667 1 calc R U P A -1
C1 C 0.2506(6) 0.7464(5) 0.5016(3) 0.0444(17) Uani 0.1667 1 d DG U P A -1
C0AA C 0.2894(6) 0.7094(6) 0.4559(4) 0.036(3) Uani 0.1667 1 d DG U P A -1
O1 O 0.250000 0.750000 0.250000 0.0263(18) Uani 1 24 d S T P A .
O2 O 0.2164(9) 0.7843(8) 0.6023(8) 0.041(2) Uani 0.1667 1 d D U P A -1
O0AA O 0.2999(7) 0.7131(7) 0.6005(7) 0.043(5) Uani 0.1667 1 d D U P A -1
C3 C 0.2568(7) 0.7476(6) 0.5755(3) 0.041(2) Uani 0.1667 1 d D U P A -1
C1AA C 0.3504(16) 0.6663(16) 0.4726(8) 0.055(8) Uani 0.1667 1 d D U P A -1
H1AA H 0.375619 0.687083 0.508599 0.083 Uiso 0.1667 1 calc R U P A -1
H1AB H 0.378674 0.662280 0.433223 0.083 Uiso 0.1667 1 calc R U P A -1
H1AC H 0.335705 0.622072 0.486544 0.083 Uiso 0.1667 1 calc R U P A -1

loop_
_atom_site_aniso_label
_atom_site_aniso_U_11
_atom_site_aniso_U_22
_atom_site_aniso_U_33
_atom_site_aniso_U_23
_atom_site_aniso_U_13
_atom_site_aniso_U_12
Zn1 0.0248(5) 0.0248(5) 0.0248(5) -0.0047(2) 0.0047(2) -0.0047(2)
N2 0.066(9) 0.019(6) 0.0292(17) 0.005(3) 0.009(4) 0.001(6)
N0AA 0.084(9) 0.044(9) 0.031(2) -0.005(5) 0.003(4) 0.022(8)
C2 0.071(9) 0.041(9) 0.031(3) -0.006(5) 0.003(4) 0.009(7)
C1 0.062(7) 0.040(6) 0.0307(17) 0.000(4) 0.006(4) 0.002(3)
C0AA 0.057(7) 0.022(7) 0.0289(19) 0.008(4) 0.010(4) -0.007(4)
O1 0.0263(18) 0.0263(18) 0.0263(18) 0.000 0.000 0.000
O2 0.056(8) 0.036(6) 0.0305(18) 0.000(4) 0.006(4) -0.008(3)
O0AA 0.063(10) 0.036(10) 0.030(3) -0.009(5) 0.000(5) -0.005(7)
C3 0.056(8) 0.036(6) 0.0305(18) 0.000(4) 0.006(4) -0.008(3)
C1AA 0.073(11) 0.058(17) 0.034(6) 0.011(8) 0.011(7) 0.017(12)

_geom_special_details            
;
 All esds (except the esd in the dihedral angle between two l.s. planes)
 are estimated using the full covariance matrix.  The cell esds are taken
 into account individually in the estimation of esds in distances, angles
 and torsion angles; correlations between esds in cell parameters are only
 used when they are defined by crystal symmetry.  An approximate (isotropic)
 treatment of cell esds is used for estimating esds involving l.s. planes.
;
loop_
_geom_bond_atom_site_label_1
_geom_bond_atom_site_label_2
_geom_bond_distance
_geom_bond_site_symmetry_2
_geom_bond_publ_flag
Zn1 N2 1.985(8) . ?
Zn1 O1 1.9488(11) . ?
N2 N0AA 1.4200 . ?
N2 C0AA 1.4200 . ?
N0AA C2 1.4200 . ?
C2 H2 0.9500 . ?
C2 C1 1.4200 . ?
C1 C0AA 1.4200 . ?
C1 C3 1.495(5) . ?
C0AA C1AA 1.543(17) . ?
O2 C3 1.224(5) . ?
O0AA C3 1.222(5) . ?
C1AA H1AA 0.9800 . ?
C1AA H1AB 0.9800 . ?
C1AA H1AC 0.9800 . ?

loop_
_geom_angle_atom_site_label_1
_geom_angle_atom_site_label_2
_geom_angle_atom_site_label_3
_geom_angle
_geom_angle_site_symmetry_1
_geom_angle_site_symmetry_3
_geom_angle_publ_flag
O1 Zn1 N2 95.4(3) . . ?
N0AA N2 Zn1 124.6(4) . . ?
C0AA N2 Zn1 127.1(4) . . ?
C0AA N2 N0AA 108.0 . . ?
N2 N0AA C2 108.0 . . ?
N0AA C2 H2 126.0 . . ?
N0AA C2 C1 108.0 . . ?
C1 C2 H2 126.0 . . ?
C2 C1 C3 124.6(6) . . ?
C0AA C1 C2 108.0 . . ?
C0AA C1 C3 127.4(6) . . ?
N2 C0AA C1AA 125.3(6) . . ?
C1 C0AA N2 108.0 . . ?
C1 C0AA C1AA 126.5(7) . . ?
Zn1 O1 Zn1 109.471(1) . 146_465 ?
Zn1 O1 Zn1 109.471(1) 84_455 124_655 ?
Zn1 O1 Zn1 109.5 . 124_655 ?
Zn1 O1 Zn1 109.5 146_465 124_655 ?
Zn1 O1 Zn1 109.5 84_455 146_465 ?
Zn1 O1 Zn1 109.5 84_455 . ?
O2 C3 C1 113.1(8) . . ?
O0AA C3 C1 117.4(9) . . ?
O0AA C3 O2 129.5(8) . . ?
C0AA C1AA H1AA 109.5 . . ?
C0AA C1AA H1AB 109.5 . . ?
C0AA C1AA H1AC 109.5 . . ?
H1AA C1AA H1AB 109.5 . . ?
H1AA C1AA H1AC 109.5 . . ?
H1AB C1AA H1AC 109.5 . . ?

loop_
_geom_torsion_atom_site_label_1
_geom_torsion_atom_site_label_2
_geom_torsion_atom_site_label_3
_geom_torsion_atom_site_label_4
_geom_torsion
_geom_torsion_site_symmetry_1
_geom_torsion_site_symmetry_2
_geom_torsion_site_symmetry_3
_geom_torsion_site_symmetry_4
_geom_torsion_publ_flag
Zn1 N2 N0AA C2 -173.6(7) . . . . ?
Zn1 N2 C0AA C1 173.4(7) . . . . ?
Zn1 N2 C0AA C1AA -2(2) . . . . ?
N2 N0AA C2 C1 0.0 . . . . ?
N0AA N2 C0AA C1 0.0 . . . . ?
N0AA N2 C0AA C1AA -175(2) . . . . ?
N0AA C2 C1 C0AA 0.0 . . . . ?
N0AA C2 C1 C3 180.0 . . . . ?
C2 C1 C0AA N2 0.0 . . . . ?
C2 C1 C0AA C1AA 175(2) . . . . ?
C2 C1 C3 O2 0.00(6) . . . . ?
C2 C1 C3 O0AA 180.00(4) . . . . ?
C0AA N2 N0AA C2 0.0 . . . . ?
C0AA C1 C3 O2 180.00(4) . . . . ?
C0AA C1 C3 O0AA 0.00(7) . . . . ?
C3 C1 C0AA N2 180.0 . . . . ?
C3 C1 C0AA C1AA -5(2) . . . . ?

_smtbx_masks_special_details     ?
loop_
_smtbx_masks_void_nr
_smtbx_masks_void_average_x
_smtbx_masks_void_average_y
_smtbx_masks_void_average_z
_smtbx_masks_void_volume
_smtbx_masks_void_count_electrons
_smtbx_masks_void_content
1 -0.433 -0.466 -0.415 3808.9 407.3 ?

_shelx_res_file                  
;
TITL
    zn-ch3.res
    created by SHELXL-2018/3 at 15:36:11 on 21-Apr-2023
CELL 1.54184 20.152595 20.152595 20.152595 90 90 90
ZERR 32 0.000139 0.000139 0.000139 0 0 0
LATT 4
SYMM -Y,+X,+Z
SYMM -X,-Y,+Z
SYMM +Y,-X,+Z
SYMM +X,-Z,+Y
SYMM +X,-Y,-Z
SYMM +X,+Z,-Y
SYMM +Z,+Y,-X
SYMM -X,+Y,-Z
SYMM -Z,+Y,+X
SYMM +Z,+X,+Y
SYMM +Y,+Z,+X
SYMM -Y,-Z,+X
SYMM +Z,-X,-Y
SYMM -Y,+Z,-X
SYMM -Z,-X,+Y
SYMM -Z,+X,-Y
SYMM +Y,-Z,-X
SYMM +Y,+X,-Z
SYMM -Y,-X,-Z
SYMM -X,+Z,+Y
SYMM -X,-Z,-Y
SYMM +Z,-Y,+X
SYMM -Z,-Y,-X
SFAC C H N O Zn
UNIT 160.03 128.01 64.01 72.01 32
EQIV $1 -0.5+Y,0.5+Z,+X
DFIX 1.5 0.005 C3 C1
DFIX 1.22 0.005 O2 C3 C3 O0AA
DFIX 2.22 O0AA O2
DFIX 2 Zn1 N2 N0AA Zn1_$1
DFIX 1.53 C1AA C0AA
SADI C2 C3 C3 C0AA
SADI O2 C1 C1 O0AA
SADI C1 C1AA C1AA N2
FLAT 0.001 N2 C1 C0AA N0AA C2 O2 O0AA C3
DELU 0.005 0.01 N2 C2 C1 C0AA O2 O0AA C3 C1AA N0AA
SIMU 0.02 0.04 1.7 N2 C2 C1 C0AA O2 O0AA C3 C1AA N0AA
RIGU 0.001 0.001 C1AA C0AA N2 N0AA C2 C1 C3 O0AA O2
RIGU 0.0005 0.0005
ISOR 0.05 0.1 N2 C2 C1 C0AA O2 O0AA C3 C1AA N0AA
EADP C3 O2

L.S. 12 0 0
PLAN  3
SIZE 0.1 0.09 0.09
TEMP -173.15
CONF
ABIN
MORE -1
BOND $H
fmap 2 53
acta
OMIT 0 4 4
OMIT 0 0 6
OMIT 0 4 8
OMIT 3 3 3
OMIT 1 5 9
OMIT 2 4 4
OMIT 2 2 2
OMIT 0 4 12
OMIT 4 4 8
OMIT 3 5 9
OMIT 4 8 8
OMIT 8 16 16
OMIT 4 4 6
REM <olex2.extras>
REM <HklSrc "%.\\zn-ch3.hkl">
REM </olex2.extras>

WGHT    0.088800   99.146797
FVAR       0.75612
ZN1   5    0.305831    0.694169    0.305831    10.16667    0.02480    0.02480 =
         0.02480   -0.00467    0.00467   -0.00467
PART -1
AFIX  56
N2    3    0.266038    0.723553    0.390982    10.16670    0.06601    0.01949 =
         0.02918    0.00469    0.00869    0.00072
N0AA  3    0.212765    0.769340    0.396504    10.16670    0.08399    0.04438 =
         0.03071   -0.00458    0.00298    0.02169
C2    1    0.203198    0.783472    0.464869    10.16670    0.07106    0.04129 =
         0.03103   -0.00626    0.00254    0.00943
AFIX  43
H2    2    0.170801    0.812601    0.482872    10.16670   -1.20000
AFIX  55
C1    1    0.250559    0.746421    0.501598    10.16670    0.06231    0.04024 =
         0.03073   -0.00031    0.00588    0.00206
C0AA  1    0.289396    0.709389    0.455934    10.16670    0.05669    0.02209 =
         0.02895    0.00756    0.01028   -0.00674
AFIX   0
PART 0
O1    4    0.250000    0.750000    0.250000    10.04167    0.02634    0.02634 =
         0.02634    0.00000    0.00000    0.00000
PART -1
O2    4    0.216397    0.784300    0.602250    10.16670    0.05599    0.03647 =
         0.03047   -0.00006    0.00626   -0.00835
O0AA  4    0.299927    0.713114    0.600482    10.16670    0.06277    0.03568 =
         0.02980   -0.00875   -0.00032   -0.00453
C3    1    0.256783    0.747613    0.575516    10.16670    0.05599    0.03647 =
         0.03047   -0.00006    0.00626   -0.00835
C1AA  1    0.350412    0.666275    0.472594    10.16667    0.07301    0.05818 =
         0.03397    0.01117    0.01055    0.01719
AFIX 137
H1AA  2    0.375619    0.687083    0.508599    10.16667   -1.50000
H1AB  2    0.378674    0.662280    0.433223    10.16667   -1.50000
H1AC  2    0.335705    0.622072    0.486544    10.16667   -1.50000
AFIX   0
HKLF 4


REM
REM wR2 = 0.1527, GooF = S = 1.098, Restrained GooF = 0.922 for all data
REM R1 = 0.0552 for 441 Fo > 4sig(Fo) and 0.0565 for all 465 data
REM 72 parameters refined using 218 restraints

END

WGHT      0.0887     99.5031

REM Highest difference peak  1.321,  deepest hole -0.532,  1-sigma level  0.100
Q1    1   0.3779  0.6221  0.3779  10.16667  0.05    1.32
Q2    1   0.3227  0.6773  0.3227  10.16667  0.05    0.54
Q3    1   0.2595  0.7595  0.2405  10.16667  0.05    0.51
;
_shelx_res_checksum              41450
_shelx_fab_file                  
;
0 4 2 45.8175 1.6476
0 4 4 151.2623 -0.8246
0 6 0 19.4037 0.5819
0 6 2 51.1608 -0.2764
0 6 4 68.8655 -0.5656
0 6 6 -21.4571 -1.9027
0 8 0 12.5534 3.3212
0 8 2 18.7297 0.5783
0 8 4 4.3649 4.3196
0 8 6 -5.5468 2.8547
0 8 8 18.8169 -1.5689
0 10 0 -1.0568 -1.4492
0 10 2 -2.0384 -0.9775
0 10 4 -1.0891 -3.1808
0 10 6 7.1393 -2.5820
0 10 8 4.3996 1.1104
0 10 10 -5.8114 -2.0889
0 12 0 -5.5299 0.4317
0 12 2 -2.0324 0.2590
0 12 4 2.6328 1.2860
0 12 6 2.1546 0.9429
0 12 8 4.1770 -0.4009
0 12 10 1.4515 0.9553
0 12 12 5.1609 -0.7809
0 14 0 3.9159 1.3660
0 14 2 0.7788 -0.2307
0 14 4 -0.6032 0.3559
0 14 6 -2.0509 1.2766
0 14 8 3.5466 -1.5210
0 14 10 -0.2823 0.7325
0 14 12 -1.0651 -0.4665
0 14 14 -7.1655 0.8846
0 16 0 -3.2862 -1.0644
0 16 2 -2.6760 -0.9558
0 16 4 1.3132 -3.1748
0 16 6 -2.4117 -2.0988
0 16 8 2.6202 0.7569
0 16 10 1.9492 -1.2712
0 16 12 1.2470 0.3122
0 16 14 -0.4023 0.8874
0 16 16 5.5578 -1.2454
0 18 0 1.4106 0.9505
0 18 2 -0.3407 0.7938
0 18 4 4.2876 3.3798
0 18 6 0.2547 2.3328
0 18 8 -0.0504 -1.0462
0 18 10 -1.6025 1.2446
0 18 12 0.7259 0.0367
0 18 14 0.7092 -1.2874
0 18 16 2.7471 1.8994
0 20 0 1.2461 1.2731
0 20 2 -1.4057 -1.3833
0 20 4 3.3146 -2.4015
0 20 6 -0.2342 -1.1282
0 20 8 1.2426 -0.4519
0 20 10 2.8911 -0.0466
0 20 12 -1.0027 0.2028
0 20 14 -1.8956 0.6090
0 22 0 -0.6888 -1.6932
0 22 2 -2.1607 0.7741
0 22 4 -1.0942 0.7998
0 22 6 -0.5189 -0.3656
0 22 8 0.5557 1.1486
0 22 10 -1.2187 -0.9912
0 22 12 -3.1339 0.1445
0 24 2 -5.3234 -0.5148
0 24 4 -5.1744 0.6538
0 24 6 -0.4200 1.8386
0 24 8 -2.5577 -2.3760
1 3 1 -96.8998 -0.9903
1 3 3 -37.4933 1.2806
1 5 1 -23.4264 2.9166
1 5 3 39.1989 2.0202
1 5 5 5.0549 -1.6215
1 7 1 -1.1833 -1.5939
1 7 3 20.6848 -2.7743
1 7 5 -25.7180 1.8580
1 7 7 -11.5924 1.5602
1 9 1 11.5286 0.0226
1 9 3 6.3078 0.2453
1 9 5 -0.1177 -1.3373
1 9 7 8.0667 -1.4059
1 9 9 -3.8604 3.8825
1 11 1 1.9022 2.3988
1 11 3 0.9260 1.0255
1 11 5 9.7575 -0.3922
1 11 7 -0.3409 0.3349
1 11 9 -5.2239 -1.4685
1 11 11 2.0285 2.6429
1 13 1 4.4521 -2.9796
1 13 3 -1.2352 -1.0792
1 13 5 8.5936 1.6300
1 13 7 1.9684 -2.7174
1 13 9 3.9053 -1.4775
1 13 11 3.3503 1.3339
1 13 13 -3.5082 -0.1324
1 15 1 3.3711 2.6927
1 15 3 -1.9150 1.7304
1 15 5 2.9890 -1.0783
1 15 7 -2.6706 -0.0836
1 15 9 0.9454 1.0681
1 15 11 -0.6124 -0.5741
1 15 13 -5.2317 1.2385
1 15 15 1.0769 0.4883
1 17 1 -3.8455 -1.4352
1 17 3 -2.2414 0.1675
1 17 5 2.0420 0.1116
1 17 7 -2.4254 0.8739
1 17 9 0.8427 -0.2700
1 17 11 0.1658 -0.9618
1 17 13 -1.6296 0.3264
1 17 15 1.5814 -0.3604
1 17 17 -2.6676 1.7425
1 19 1 1.7628 -0.5694
1 19 3 1.4738 0.0662
1 19 5 3.8250 0.4630
1 19 7 -2.0379 -1.2767
1 19 9 0.8228 0.1452
1 19 11 -0.2386 0.1367
1 19 13 -1.0392 -1.6000
1 19 15 -1.2701 0.3622
1 21 1 -1.6074 1.8769
1 21 3 -0.3120 1.2382
1 21 5 1.3916 -1.2441
1 21 7 -1.3943 2.0245
1 21 9 1.2376 1.2298
1 21 11 -2.2711 -1.1016
1 21 13 -0.8366 0.8453
1 23 1 -0.4020 -2.5593
1 23 3 -0.4526 -1.1018
1 23 5 -0.2254 0.0195
1 23 7 2.1496 -0.1539
1 23 9 -1.8513 -0.2037
1 23 11 -5.9094 -1.1419
1 25 5 3.5540 0.6816
2 2 2 -163.9940 -5.6369
2 4 2 6.9262 1.8421
2 4 4 75.2894 0.2990
2 6 2 15.5715 -0.8578
2 6 4 8.3365 0.3399
2 6 6 -32.4303 1.9165
2 8 2 10.9649 -0.3209
2 8 4 2.0072 3.0771
2 8 6 -4.3819 0.9728
2 8 8 11.5370 6.6398
2 10 2 4.8045 0.0228
2 10 4 4.8446 -1.9931
2 10 6 3.1925 -2.9345
2 10 8 -1.2010 0.3414
2 10 10 -10.6659 3.5450
2 12 2 0.2277 -0.4259
2 12 4 0.3634 0.3680
2 12 6 -2.8847 3.3284
2 12 8 -3.3738 0.4478
2 12 10 -2.4701 -0.3816
2 12 12 1.4937 0.8810
2 14 2 1.9474 0.3076
2 14 4 1.4852 0.5968
2 14 6 -5.7500 0.1978
2 14 8 -1.9476 0.5981
2 14 10 -5.4074 1.9955
2 14 12 -4.1663 -0.1716
2 14 14 -4.0320 -0.6611
2 16 2 -0.3657 -0.1224
2 16 4 0.5809 -1.8300
2 16 6 -5.0193 -0.4498
2 16 8 3.1102 -0.3417
2 16 10 -2.1936 -0.9032
2 16 12 -1.6140 1.1058
2 16 14 -1.5661 1.2931
2 16 16 -0.7921 2.5402
2 18 2 -0.5302 -0.3433
2 18 4 0.9618 1.3347
2 18 6 -5.1256 1.6027
2 18 8 -0.2609 0.3947
2 18 10 -1.8677 0.0590
2 18 12 -2.1702 -0.2088
2 18 14 -3.5040 -0.7789
2 18 16 -2.6694 -1.4743
2 20 2 -4.1243 -1.0332
2 20 4 -0.6604 -0.2113
2 20 6 -1.0139 -1.6309
2 20 8 -0.5733 -0.2165
2 20 10 -1.0505 0.1634
2 20 12 0.5162 -0.0320
2 20 14 -0.2117 0.5671
2 22 2 -2.5604 0.6547
2 22 4 -1.1957 -0.4170
2 22 6 1.2581 0.2120
2 22 8 1.3997 0.1802
2 22 10 -1.1904 -1.2849
2 22 12 1.4014 0.2168
2 24 2 -3.9783 0.0003
2 24 4 -4.8053 2.0619
2 24 6 -1.1270 0.1750
2 24 8 3.0534 -0.0862
3 3 3 6.0623 1.8887
3 5 3 10.9792 2.3341
3 5 5 -11.3678 -2.4854
3 7 3 -0.9318 -2.7085
3 7 5 -6.5550 -2.1282
3 7 7 4.5678 -2.5201
3 9 3 15.6143 -0.2401
3 9 5 8.8923 -0.3264
3 9 7 4.5528 -2.2720
3 9 9 -5.6515 0.5975
3 11 3 -5.9070 2.7839
3 11 5 -3.8423 3.1597
3 11 7 -4.8588 -0.0694
3 11 9 -3.7826 -1.6093
3 11 11 5.6193 -2.0730
3 13 3 -6.0042 -4.7398
3 13 5 1.1010 -3.1078
3 13 7 -4.6076 -0.2062
3 13 9 1.8742 0.0021
3 13 11 3.7352 -1.7282
3 13 13 -0.0131 -3.8367
3 15 3 -2.9165 3.7540
3 15 5 -0.6514 2.8123
3 15 7 -1.2017 0.0030
3 15 9 1.9438 0.2840
3 15 11 -1.9998 0.1208
3 15 13 1.5288 -2.6035
3 15 15 4.5948 -3.0032
3 17 3 -1.8239 -1.3152
3 17 5 -2.5116 -1.4735
3 17 7 0.4982 -0.4450
3 17 9 5.9462 0.0589
3 17 11 1.6938 0.6501
3 17 13 0.6467 0.6254
3 17 15 1.1234 -1.1351
3 17 17 -2.9382 -0.8926
3 19 3 0.5544 -1.1731
3 19 5 0.2980 -1.0002
3 19 7 -1.1455 -0.1040
3 19 9 1.6320 0.1691
3 19 11 1.5435 -0.3080
3 19 13 1.8329 1.1502
3 19 15 1.2596 0.0600
3 21 3 -1.9455 2.9460
3 21 5 -0.0224 1.5158
3 21 7 0.2259 0.1300
3 21 9 -1.7643 0.0206
3 21 11 0.6197 0.1110
3 21 13 5.6981 0.7975
3 23 3 0.4780 -2.6229
3 23 5 -0.2791 -1.1763
3 23 7 1.6780 -0.2355
3 23 9 1.1406 -0.5585
4 4 4 74.2257 0.4489
4 6 4 13.7457 -0.6822
4 6 6 1.1444 -1.4906
4 8 4 20.1105 -2.7666
4 8 6 10.4574 1.2211
4 8 8 9.6426 0.8033
4 10 4 2.4546 3.2592
4 10 6 -1.6260 -0.0295
4 10 8 2.2049 -0.7468
4 10 10 0.3034 -1.5093
4 12 4 -3.1408 -2.1170
4 12 6 -1.8748 -2.1965
4 12 8 3.2986 2.4417
4 12 10 2.3920 -0.5148
4 12 12 -0.3095 0.1323
4 14 4 5.2742 -1.7340
4 14 6 -0.1782 0.2040
4 14 8 3.2493 0.8514
4 14 10 -2.6081 -1.7489
4 14 12 -1.6637 0.9177
4 14 14 -0.8105 0.0501
4 16 4 0.6999 2.6037
4 16 6 -0.5642 0.1399
4 16 8 9.8660 -1.9412
4 16 10 0.3706 0.0476
4 16 12 0.2571 -0.7037
4 16 14 -2.2990 0.0773
4 16 16 -5.0626 0.6237
4 18 4 -0.5239 -2.5647
4 18 6 -3.3998 0.2748
4 18 8 2.6713 1.4623
4 18 10 0.8692 -0.2657
4 18 12 0.2190 0.0189
4 18 14 -1.7500 0.3048
4 18 16 -2.4548 -0.9067
4 20 4 -1.8378 2.1632
4 20 6 -0.6379 0.7370
4 20 8 -1.1154 -1.1643
4 20 10 -1.2496 -0.1702
4 20 12 0.1910 0.1226
4 20 14 -1.5728 -0.2700
4 22 4 -1.1294 -0.1573
4 22 6 0.8412 -0.3027
4 22 8 0.2896 -0.8623
4 22 10 1.1749 0.9316
4 22 12 1.4230 0.0222
4 24 4 -1.5543 -1.7702
4 24 6 1.8458 1.3314
5 5 5 1.1989 0.8848
5 7 5 11.5688 -3.2165
5 7 7 13.8665 0.6699
5 9 5 7.9609 2.2644
5 9 7 2.4894 1.1200
5 9 9 -1.7699 -1.2399
5 11 5 -5.2635 5.6196
5 11 7 -1.0865 0.0181
5 11 9 5.6386 3.3166
5 11 11 4.0804 1.9633
5 13 5 6.2400 -5.5930
5 13 7 2.2876 -1.5884
5 13 9 2.5014 -0.6569
5 13 11 -1.4406 1.8589
5 13 13 -0.8936 5.1929
5 15 5 1.0943 4.9192
5 15 7 -0.0591 1.5297
5 15 9 0.2426 0.1076
5 15 11 -2.9550 1.2823
5 15 13 -2.3126 1.1355
5 15 15 -3.4034 3.0385
5 17 5 -1.5011 -1.5939
5 17 7 2.0516 -1.2312
5 17 9 2.2505 1.0091
5 17 11 -1.3812 0.2660
5 17 13 -1.5873 -0.8426
5 17 15 -0.6005 1.1719
5 19 5 1.1850 -1.9776
5 19 7 0.5775 0.8216
5 19 9 -0.9464 -1.0493
5 19 11 -1.1256 -0.5357
5 19 13 -1.9760 0.3862
5 19 15 2.6812 0.0079
5 21 5 -2.1758 3.3714
5 21 7 -1.9185 0.0449
5 21 9 0.1591 0.7354
5 21 11 -0.4855 0.5205
5 21 13 -4.3757 -2.5618
5 23 5 2.4260 -4.0934
5 23 7 -0.0661 0.0621
5 23 9 0.7399 0.2001
6 6 6 -7.1776 3.0869
6 8 6 0.1334 0.0647
6 8 8 -3.0727 -2.7903
6 10 6 -14.5942 -0.6434
6 10 8 -9.3196 -1.5309
6 10 10 -2.2228 -3.1107
6 12 6 -5.0731 -1.6465
6 12 8 0.0973 0.4162
6 12 10 -5.5634 -1.2703
6 12 12 -6.3964 1.0957
6 14 6 -4.4861 -0.2056
6 14 8 -1.7661 1.3927
6 14 10 -3.4481 -1.7777
6 14 12 2.6805 0.3419
6 14 14 1.1312 0.3114
6 16 6 -3.3710 -0.3618
6 16 8 1.6903 -0.4942
6 16 10 -0.0446 -0.2474
6 16 12 2.3219 -1.2020
6 16 14 0.7207 -0.3179
6 16 16 -0.7348 -0.6280
6 18 6 -0.5405 -0.1830
6 18 8 0.7174 1.1882
6 18 10 0.2807 0.4072
6 18 12 2.6747 -0.2747
6 18 14 2.4931 0.6285
6 18 16 0.6578 -0.3228
6 20 6 0.0359 0.5682
6 20 8 0.0781 -1.2321
6 20 10 0.9171 0.5729
6 20 12 -3.1487 0.3927
6 20 14 -1.6549 -0.1704
6 22 6 -0.6998 0.5954
6 22 8 -1.1298 0.1407
6 22 10 1.5776 1.7147
7 9 7 0.1052 0.0394
7 9 9 1.2112 -0.8616
7 11 7 1.1900 0.9806
7 11 9 8.5200 -0.1589
7 11 11 -0.4604 -0.9295
7 13 7 4.4381 -1.8622
7 13 9 3.1836 -0.9981
7 13 11 -2.2450 -1.6530
7 13 13 1.9507 -4.8368
7 15 7 -3.3571 0.6076
7 15 9 -0.6680 0.5819
7 15 11 -0.7459 1.5598
7 15 13 -1.3361 -1.6765
7 15 15 0.4398 -1.2996
7 17 7 0.3492 -1.1458
7 17 9 -0.9969 -0.8703
7 17 11 -1.8921 -0.0507
7 17 13 -0.1597 -0.3165
7 17 15 -0.4964 -0.4813
7 17 17 -7.5519 -0.5499
7 19 7 1.6151 0.0425
7 19 9 0.8419 0.0058
7 19 11 -1.1826 -0.5821
7 19 13 -2.4059 -0.6002
7 19 15 -0.7668 0.2871
7 21 7 -2.5712 1.3060
7 21 9 -0.1055 -0.1124
7 21 11 -3.9963 0.2481
7 23 7 -3.5944 -1.3529
8 8 8 -3.9344 -1.4610
8 10 8 -3.0164 -0.2734
8 10 10 -0.4552 0.1866
8 12 8 3.1542 2.8943
8 12 10 -6.0873 1.0155
8 12 12 -6.2194 0.6769
8 14 8 0.9791 2.4396
8 14 10 -1.0662 1.8284
8 14 12 0.1733 0.6648
8 14 14 -1.4980 -2.2069
8 16 8 -1.3281 -2.2958
8 16 10 -1.9651 -2.5519
8 16 12 -1.9095 2.1869
8 16 14 -1.5492 0.9813
8 16 16 -5.4052 0.8246
8 18 8 -0.3882 3.1261
8 18 10 -1.0522 2.1432
8 18 12 -0.2659 0.1293
8 18 14 -3.5399 0.9569
8 18 16 -10.0703 -1.4272
8 20 8 0.2221 -2.2658
8 20 10 -0.5739 -1.3430
8 20 12 -0.7959 -1.3407
8 22 8 -3.0652 -0.7179
8 22 10 -2.6950 -0.4045
9 9 9 5.0562 0.4329
9 11 9 3.6822 0.5578
9 11 11 -4.0254 -0.1920
9 13 9 1.6719 0.7863
9 13 11 -0.1217 -0.6231
9 13 13 5.0257 -1.4741
9 15 9 1.2998 -2.6450
9 15 11 0.2561 0.9008
9 15 13 2.4920 1.1364
9 15 15 4.1029 1.0025
9 17 9 0.0170 -0.0450
9 17 11 -0.3577 -0.0523
9 17 13 0.7105 -0.0572
9 17 15 -2.0737 -0.6444
9 19 9 1.4445 1.7701
9 19 11 -1.1374 -0.1336
9 19 13 1.9451 -1.0866
9 21 9 0.0330 -1.6323
9 21 11 -0.6775 -0.1744
10 10 10 -3.5341 1.3839
10 12 10 -1.4750 1.4667
10 12 12 3.7540 -0.1604
10 14 10 2.5352 -0.2301
10 14 12 1.9448 -0.0897
10 14 14 1.1681 0.7480
10 16 10 0.5314 -4.3435
10 16 12 -1.2687 -1.9965
10 16 14 -5.5400 -1.5603
10 16 16 -8.0253 -1.3735
10 18 10 -1.8672 3.4403
10 18 12 0.0593 0.9807
10 18 14 -4.9913 -0.5604
10 20 10 -1.7906 -3.1274
10 20 12 3.1059 0.0962
11 11 11 -1.1809 -1.8638
11 13 11 -1.8431 -0.2300
11 13 13 -2.0102 1.3306
11 15 11 -4.4091 1.0632
11 15 13 -1.1068 1.3037
11 15 15 -3.3127 1.9792
11 17 11 -1.8012 0.5246
11 17 13 -2.7223 -0.5894
11 19 11 -3.0239 -0.0143
12 12 12 -3.2013 -1.8260
12 14 12 -4.2865 0.1584
12 14 14 4.5361 1.2563
12 16 12 -0.3970 -0.3456
12 16 14 -0.5112 -1.1778
12 18 12 4.8755 1.9817
13 13 13 6.4214 0.3333
13 15 13 15.5359 1.6105
0 0 0 0.0 0.0
;
_shelx_fab_checksum              65070
_olex2_submission_special_instructions 'No special instructions were received'
_oxdiff_exptl_absorpt_empirical_details 
;
Empirical correction (ABSPACK) includes:
- Absorption correction using spherical harmonics
- Frame scaling
;
####################################################################### 
# 
# This file contains crystal structure data downloaded from the 
# Cambridge Structural Database (CSD) hosted by the Cambridge 
# Crystallographic Data Centre (CCDC).
# 
# Full information about CCDC data access policies and citation 
# guidelines are available at http://www.ccdc.cam.ac.uk/access/V1 
# 
# Audit and citation data items may have been added by the CCDC. 
# Please retain this information to preserve the provenance of 
# this file and to allow appropriate attribution of the data. 
# 
#######################################################################

data_JNU-6-CF3
_database_code_depnum_ccdc_archive 'CCDC 2286047'
loop_
_audit_author_name
_audit_author_address
'Rong-Jia Wei Rong-Jia Wei'
;Jinan University
China
;
_audit_update_record             
;
2023-08-01 deposited with the CCDC.	2023-10-09 downloaded from the CCDC.
;
_audit_creation_date             2023-08-01
_audit_creation_method           
;
Olex2 1.3
(compiled 2020.11.12 svn.r5f609507 for OlexSys, GUI svn.r6408)
;
_shelx_SHELXL_version_number     2018/3
_chemical_name_common            ?
_chemical_name_systematic        ?
_chemical_formula_moiety         
'0.167(C960.173 H192.035 F576.104 N384.069 O384.069 Zn192), 8.001(O)'
_chemical_formula_sum            'C160.03 H32.01 F96.02 N64.01 O72.01 Zn32'
_chemical_formula_weight         7919.38
_chemical_melting_point          ?
loop_
_atom_type_symbol
_atom_type_description
_atom_type_scat_dispersion_real
_atom_type_scat_dispersion_imag
_atom_type_scat_source
C C 0.0181 0.0091 'International Tables Vol C Tables 4.2.6.8 and 6.1.1.4'
H H 0.0000 0.0000 'International Tables Vol C Tables 4.2.6.8 and 6.1.1.4'
F F 0.0727 0.0534 'International Tables Vol C Tables 4.2.6.8 and 6.1.1.4'
N N 0.0311 0.0180 'International Tables Vol C Tables 4.2.6.8 and 6.1.1.4'
O O 0.0492 0.0322 'International Tables Vol C Tables 4.2.6.8 and 6.1.1.4'
Zn Zn -1.5491 0.6778 'International Tables Vol C Tables 4.2.6.8 and 6.1.1.4'

_shelx_space_group_comment       
;
The symmetry employed for this shelxl refinement is uniquely defined
by the following loop, which should always be used as a source of
symmetry information in preference to the above space-group names.
They are only intended as comments.
;
_space_group_crystal_system      cubic
_space_group_IT_number           225
_space_group_name_H-M_alt        'F m -3 m'
_space_group_name_Hall           '-F 4 2 3'
loop_
_space_group_symop_operation_xyz
'x, y, z'
'-x, -y, z'
'-x, y, -z'
'x, -y, -z'
'z, x, y'
'z, -x, -y'
'-z, -x, y'
'-z, x, -y'
'y, z, x'
'-y, z, -x'
'y, -z, -x'
'-y, -z, x'
'y, x, -z'
'-y, -x, -z'
'y, -x, z'
'-y, x, z'
'x, z, -y'
'-x, z, y'
'-x, -z, -y'
'x, -z, y'
'z, y, -x'
'z, -y, x'
'-z, y, x'
'-z, -y, -x'
'x, y+1/2, z+1/2'
'-x, -y+1/2, z+1/2'
'-x, y+1/2, -z+1/2'
'x, -y+1/2, -z+1/2'
'z, x+1/2, y+1/2'
'z, -x+1/2, -y+1/2'
'-z, -x+1/2, y+1/2'
'-z, x+1/2, -y+1/2'
'y, z+1/2, x+1/2'
'-y, z+1/2, -x+1/2'
'y, -z+1/2, -x+1/2'
'-y, -z+1/2, x+1/2'
'y, x+1/2, -z+1/2'
'-y, -x+1/2, -z+1/2'
'y, -x+1/2, z+1/2'
'-y, x+1/2, z+1/2'
'x, z+1/2, -y+1/2'
'-x, z+1/2, y+1/2'
'-x, -z+1/2, -y+1/2'
'x, -z+1/2, y+1/2'
'z, y+1/2, -x+1/2'
'z, -y+1/2, x+1/2'
'-z, y+1/2, x+1/2'
'-z, -y+1/2, -x+1/2'
'x+1/2, y, z+1/2'
'-x+1/2, -y, z+1/2'
'-x+1/2, y, -z+1/2'
'x+1/2, -y, -z+1/2'
'z+1/2, x, y+1/2'
'z+1/2, -x, -y+1/2'
'-z+1/2, -x, y+1/2'
'-z+1/2, x, -y+1/2'
'y+1/2, z, x+1/2'
'-y+1/2, z, -x+1/2'
'y+1/2, -z, -x+1/2'
'-y+1/2, -z, x+1/2'
'y+1/2, x, -z+1/2'
'-y+1/2, -x, -z+1/2'
'y+1/2, -x, z+1/2'
'-y+1/2, x, z+1/2'
'x+1/2, z, -y+1/2'
'-x+1/2, z, y+1/2'
'-x+1/2, -z, -y+1/2'
'x+1/2, -z, y+1/2'
'z+1/2, y, -x+1/2'
'z+1/2, -y, x+1/2'
'-z+1/2, y, x+1/2'
'-z+1/2, -y, -x+1/2'
'x+1/2, y+1/2, z'
'-x+1/2, -y+1/2, z'
'-x+1/2, y+1/2, -z'
'x+1/2, -y+1/2, -z'
'z+1/2, x+1/2, y'
'z+1/2, -x+1/2, -y'
'-z+1/2, -x+1/2, y'
'-z+1/2, x+1/2, -y'
'y+1/2, z+1/2, x'
'-y+1/2, z+1/2, -x'
'y+1/2, -z+1/2, -x'
'-y+1/2, -z+1/2, x'
'y+1/2, x+1/2, -z'
'-y+1/2, -x+1/2, -z'
'y+1/2, -x+1/2, z'
'-y+1/2, x+1/2, z'
'x+1/2, z+1/2, -y'
'-x+1/2, z+1/2, y'
'-x+1/2, -z+1/2, -y'
'x+1/2, -z+1/2, y'
'z+1/2, y+1/2, -x'
'z+1/2, -y+1/2, x'
'-z+1/2, y+1/2, x'
'-z+1/2, -y+1/2, -x'
'-x, -y, -z'
'x, y, -z'
'x, -y, z'
'-x, y, z'
'-z, -x, -y'
'-z, x, y'
'z, x, -y'
'z, -x, y'
'-y, -z, -x'
'y, -z, x'
'-y, z, x'
'y, z, -x'
'-y, -x, z'
'y, x, z'
'-y, x, -z'
'y, -x, -z'
'-x, -z, y'
'x, -z, -y'
'x, z, y'
'-x, z, -y'
'-z, -y, x'
'-z, y, -x'
'z, -y, -x'
'z, y, x'
'-x, -y+1/2, -z+1/2'
'x, y+1/2, -z+1/2'
'x, -y+1/2, z+1/2'
'-x, y+1/2, z+1/2'
'-z, -x+1/2, -y+1/2'
'-z, x+1/2, y+1/2'
'z, x+1/2, -y+1/2'
'z, -x+1/2, y+1/2'
'-y, -z+1/2, -x+1/2'
'y, -z+1/2, x+1/2'
'-y, z+1/2, x+1/2'
'y, z+1/2, -x+1/2'
'-y, -x+1/2, z+1/2'
'y, x+1/2, z+1/2'
'-y, x+1/2, -z+1/2'
'y, -x+1/2, -z+1/2'
'-x, -z+1/2, y+1/2'
'x, -z+1/2, -y+1/2'
'x, z+1/2, y+1/2'
'-x, z+1/2, -y+1/2'
'-z, -y+1/2, x+1/2'
'-z, y+1/2, -x+1/2'
'z, -y+1/2, -x+1/2'
'z, y+1/2, x+1/2'
'-x+1/2, -y, -z+1/2'
'x+1/2, y, -z+1/2'
'x+1/2, -y, z+1/2'
'-x+1/2, y, z+1/2'
'-z+1/2, -x, -y+1/2'
'-z+1/2, x, y+1/2'
'z+1/2, x, -y+1/2'
'z+1/2, -x, y+1/2'
'-y+1/2, -z, -x+1/2'
'y+1/2, -z, x+1/2'
'-y+1/2, z, x+1/2'
'y+1/2, z, -x+1/2'
'-y+1/2, -x, z+1/2'
'y+1/2, x, z+1/2'
'-y+1/2, x, -z+1/2'
'y+1/2, -x, -z+1/2'
'-x+1/2, -z, y+1/2'
'x+1/2, -z, -y+1/2'
'x+1/2, z, y+1/2'
'-x+1/2, z, -y+1/2'
'-z+1/2, -y, x+1/2'
'-z+1/2, y, -x+1/2'
'z+1/2, -y, -x+1/2'
'z+1/2, y, x+1/2'
'-x+1/2, -y+1/2, -z'
'x+1/2, y+1/2, -z'
'x+1/2, -y+1/2, z'
'-x+1/2, y+1/2, z'
'-z+1/2, -x+1/2, -y'
'-z+1/2, x+1/2, y'
'z+1/2, x+1/2, -y'
'z+1/2, -x+1/2, y'
'-y+1/2, -z+1/2, -x'
'y+1/2, -z+1/2, x'
'-y+1/2, z+1/2, x'
'y+1/2, z+1/2, -x'
'-y+1/2, -x+1/2, z'
'y+1/2, x+1/2, z'
'-y+1/2, x+1/2, -z'
'y+1/2, -x+1/2, -z'
'-x+1/2, -z+1/2, y'
'x+1/2, -z+1/2, -y'
'x+1/2, z+1/2, y'
'-x+1/2, z+1/2, -y'
'-z+1/2, -y+1/2, x'
'-z+1/2, y+1/2, -x'
'z+1/2, -y+1/2, -x'
'z+1/2, y+1/2, x'

_cell_length_a                   20.1868(4)
_cell_length_b                   20.1868(4)
_cell_length_c                   20.1868(4)
_cell_angle_alpha                90
_cell_angle_beta                 90
_cell_angle_gamma                90
_cell_volume                     8226.3(5)
_cell_formula_units_Z            1
_cell_measurement_reflns_used    1613
_cell_measurement_temperature    100.00(10)
_cell_measurement_theta_max      77.1180
_cell_measurement_theta_min      3.7790
_shelx_estimated_absorpt_T_max   0.672
_shelx_estimated_absorpt_T_min   0.533
_exptl_absorpt_coefficient_mu    3.604
_exptl_absorpt_correction_T_max  1.00000
_exptl_absorpt_correction_T_min  0.65127
_exptl_absorpt_correction_type   multi-scan
_exptl_absorpt_process_details   
;
CrysAlisPro 1.171.39.33c (Rigaku Oxford Diffraction, 2017)
Empirical absorption correction using spherical harmonics,
 implemented in SCALE3 ABSPACK scaling algorithm.
;
_exptl_absorpt_special_details   ?
_exptl_crystal_colour            colourless
_exptl_crystal_colour_lustre     ?
_exptl_crystal_colour_modifier   ?
_exptl_crystal_colour_primary    colourless
_exptl_crystal_density_diffrn    1.599
_exptl_crystal_density_meas      ?
_exptl_crystal_density_method    ?
_exptl_crystal_description       block
_exptl_crystal_F_000             3841
_exptl_crystal_size_max          0.2
_exptl_crystal_size_mid          0.15
_exptl_crystal_size_min          0.12
_exptl_transmission_factor_max   ?
_exptl_transmission_factor_min   ?
_diffrn_reflns_av_R_equivalents  0.0168
_diffrn_reflns_av_unetI/netI     0.0174
_diffrn_reflns_Laue_measured_fraction_full 0.986
_diffrn_reflns_Laue_measured_fraction_max 0.973
_diffrn_reflns_limit_h_max       14
_diffrn_reflns_limit_h_min       -16
_diffrn_reflns_limit_k_max       10
_diffrn_reflns_limit_k_min       -25
_diffrn_reflns_limit_l_max       19
_diffrn_reflns_limit_l_min       -20
_diffrn_reflns_number            2364
_diffrn_reflns_point_group_measured_fraction_full 0.986
_diffrn_reflns_point_group_measured_fraction_max 0.973
_diffrn_reflns_theta_full        67.684
_diffrn_reflns_theta_max         74.226
_diffrn_reflns_theta_min         4.380
_diffrn_ambient_temperature      100.0
_diffrn_detector_area_resol_mean ?
_diffrn_measured_fraction_theta_full 0.986
_diffrn_measured_fraction_theta_max 0.973
_diffrn_measurement_details      
;
List of Runs (angles in degrees, time in seconds):

  # Type    Start    End  Width  t~exp~   \w     \q     \k     \f   Frames
#--------------------------------------------------------------------------
  1  \w      3.00  29.00   0.50    1.79    --    0.90  81.00 112.00   52
  2  \w     76.00 101.00   0.50    7.16    --  105.10 -75.00 -99.00   50
  3  \w     13.00  38.00   0.50    1.79    --    0.90  82.00-180.00   50
  4  \w     83.00 155.00   0.50    7.16    --  105.10  82.00-180.00  144
;
_diffrn_measurement_device       'four-circle diffractometer'
_diffrn_measurement_device_type  'XtaLAB AFC12 (RINC): Kappa single'
_diffrn_measurement_method       '\w scans'
_diffrn_radiation_type           CuK\a
_diffrn_radiation_wavelength     1.54184
_diffrn_source                   ?
_reflns_Friedel_coverage         0.000
_reflns_Friedel_fraction_full    .
_reflns_Friedel_fraction_max     .
_reflns_number_gt                456
_reflns_number_total             469
_reflns_special_details          
;
 Reflections were merged by SHELXL according to the crystal
 class for the calculation of statistics and refinement.
 
 Structure factors included contributions from the .fab file.
 
 _reflns_Friedel_fraction is defined as the number of unique
 Friedel pairs measured divided by the number that would be
 possible theoretically, ignoring centric projections and
 systematic absences.
;
_reflns_threshold_expression     'I > 2\s(I)'
_computing_cell_refinement       'CrysAlisPro 1.171.39.33c (Rigaku OD, 2017)'
_computing_data_collection       'CrysAlisPro 1.171.39.33c (Rigaku OD, 2017)'
_computing_data_reduction        'CrysAlisPro 1.171.39.33c (Rigaku OD, 2017)'
_computing_molecular_graphics    'Olex2 1.3 (Dolomanov et al., 2009)'
_computing_publication_material  'Olex2 1.3 (Dolomanov et al., 2009)'
_computing_structure_refinement  'SHELXL 2018/3 (Sheldrick, 2015)'
_computing_structure_solution    'ShelXT (Sheldrick, 2015)'
_refine_diff_density_max         1.049
_refine_diff_density_min         -0.726
_refine_diff_density_rms         0.154
_refine_ls_extinction_coef       .
_refine_ls_extinction_method     none
_refine_ls_goodness_of_fit_ref   1.113
_refine_ls_hydrogen_treatment    constr
_refine_ls_matrix_type           full
_refine_ls_number_parameters     86
_refine_ls_number_reflns         469
_refine_ls_number_restraints     164
_refine_ls_R_factor_all          0.0651
_refine_ls_R_factor_gt           0.0642
_refine_ls_restrained_S_all      0.981
_refine_ls_shift/su_max          0.000
_refine_ls_shift/su_mean         0.000
_refine_ls_structure_factor_coef Fsqd
_refine_ls_weighting_details     
'w=1/[\s^2^(Fo^2^)+(0.1191P)^2^+98.8660P] where P=(Fo^2^+2Fc^2^)/3'
_refine_ls_weighting_scheme      calc
_refine_ls_wR_factor_gt          0.1772
_refine_ls_wR_factor_ref         0.1786
_refine_special_details          ?
_olex2_refinement_description    
;
1. Fixed Uiso
 At 1.2 times of:
  All C(H) groups
2. Restrained distances
 F6-F5 \\sim F5-F4 \\sim F6-F4
 with sigma of 0.005
 F4-C5 \\sim F5-C5 \\sim F6-C5
 with sigma of 0.005
 C4-F4 \\sim C4-F5 \\sim C4-F6
 with sigma of 0.04
 C3-C1 \\sim C1-C4
 with sigma of 0.02
 O2-C2 \\sim C2-O1
 with sigma of 0.02
 C3-O2 \\sim O1-C4
 with sigma of 0.02
3. Restrained planarity
 N0AA, C2, C1, C4, O1, N003, C3, O2
 with sigma of 0.001
4. Rigid bond restraints
 N0AA, C4, C2, C3, N003, C1, O1, O2, C5
 with sigma for 1-2 distances of 0.005 and sigma for 1-3 distances of 0.01
5. Uiso/Uaniso restraints and constraints
N0AA \\sim C4 \\sim C2 \\sim C3 \\sim N003 \\sim C1 \\sim O1 \\sim O2 \\sim C5:
within 1.7A with sigma of 0.01 and sigma for terminal atoms of 0.02 within 1.7A
Uanis(N0AA) \\sim Ueq, Uanis(C4) \\sim Ueq, Uanis(C2) \\sim Ueq, Uanis(C3)
\\sim Ueq, Uanis(N003) \\sim Ueq, Uanis(C1) \\sim Ueq, Uanis(O1) \\sim Ueq,
Uanis(O2) \\sim Ueq, Uanis(C5) \\sim Ueq, Uanis(F4) \\sim Ueq, Uanis(F5) \\sim
Ueq, Uanis(F6) \\sim Ueq: with sigma of 0.005 and sigma for terminal atoms of
0.01
Uanis(O2) \\sim Ueq: with sigma of 0.0001 and sigma for terminal atoms of 0.0002
Uanis(C1) = Uanis(O1)
Uanis(N0AA) = Uanis(N003)
Uanis(C5) = Uanis(F4)
6. Others
 Fixed Sof: N0AA(0.1667) C4(0.1667) C2(0.1667) C3(0.1667) H3(0.1667)
 N003(0.1667) C1(0.1667) O1(0.1667) O2(0.1667) C5(0.1667) F4(0.1667) F5(0.1667)
 F6(0.1667)
7.a Aromatic/amide H refined with riding coordinates:
 C3(H3)
7.b Fitted pentagon refined as free rotating group:
 N0AA(C4,C2,C3,N003)
;
_atom_sites_solution_hydrogens   geom
_atom_sites_solution_primary     ?
_atom_sites_solution_secondary   ?
loop_
_atom_site_label
_atom_site_type_symbol
_atom_site_fract_x
_atom_site_fract_y
_atom_site_fract_z
_atom_site_U_iso_or_equiv
_atom_site_adp_type
_atom_site_occupancy
_atom_site_site_symmetry_order
_atom_site_calc_flag
_atom_site_refinement_flags_posn
_atom_site_refinement_flags_adp
_atom_site_refinement_flags_occupancy
_atom_site_disorder_assembly
_atom_site_disorder_group
Zn1 Zn 0.30587(3) 0.69413(3) 0.69413(3) 0.0217(5) Uani 1 6 d S T P . .
O3 O 0.250000 0.750000 0.750000 0.022(2) Uani 1 24 d S T P A .
N0AA N 0.3929(4) 0.7290(4) 0.7277(4) 0.037(2) Uani 0.1667 1 d G U P A -1
C4 C 0.4599(4) 0.7100(4) 0.7178(4) 0.042(3) Uani 0.1667 1 d DG U P A -1
C2 C 0.5005(4) 0.7525(4) 0.7565(4) 0.045(2) Uani 0.1667 1 d DG U P A -1
C3 C 0.4585(4) 0.7977(5) 0.7904(5) 0.039(3) Uani 0.1667 1 d DG U P A -1
H3 H 0.472501 0.831715 0.819743 0.047 Uiso 0.1667 1 calc R U P A -1
N003 N 0.3921(4) 0.7832(5) 0.7726(5) 0.037(2) Uani 0.1667 1 d G U P A -1
C1 C 0.5742(8) 0.7498(4) 0.7606(4) 0.041(2) Uani 0.1667 1 d D U P A -1
O1 O 0.6003(7) 0.7918(7) 0.7977(7) 0.041(2) Uani 0.1667 1 d D U P A -1
O2 O 0.5995(9) 0.7050(8) 0.7256(7) 0.042(3) Uani 0.1667 1 d D U P A -1
C5 C 0.4664(8) 0.6511(10) 0.6643(9) 0.053(3) Uani 0.1667 1 d D U P A -1
F4 F 0.4990(15) 0.5997(8) 0.6935(7) 0.053(3) Uani 0.1667 1 d D U P A -1
F5 F 0.5035(14) 0.6701(7) 0.6111(8) 0.062(5) Uani 0.1667 1 d D U P A -1
F6 F 0.4085(6) 0.6263(12) 0.6399(12) 0.058(6) Uani 0.1667 1 d D U P A -1

loop_
_atom_site_aniso_label
_atom_site_aniso_U_11
_atom_site_aniso_U_22
_atom_site_aniso_U_33
_atom_site_aniso_U_23
_atom_site_aniso_U_13
_atom_site_aniso_U_12
Zn1 0.0217(5) 0.0217(5) 0.0217(5) 0.0021(2) -0.0021(2) -0.0021(2)
O3 0.022(2) 0.022(2) 0.022(2) 0.000 0.000 0.000
N0AA 0.035(3) 0.038(3) 0.038(3) 0.001(3) 0.000(3) -0.005(3)
C4 0.036(4) 0.045(4) 0.044(4) 0.000(3) 0.002(4) -0.001(4)
C2 0.039(3) 0.048(4) 0.048(4) -0.005(3) 0.001(4) 0.001(4)
C3 0.033(4) 0.043(5) 0.042(5) 0.001(4) 0.000(4) 0.001(4)
N003 0.035(3) 0.038(3) 0.038(3) 0.001(3) 0.000(3) -0.005(3)
C1 0.038(3) 0.041(4) 0.043(4) 0.003(3) 0.003(4) 0.004(4)
O1 0.038(3) 0.041(4) 0.043(4) 0.003(3) 0.003(4) 0.004(4)
O2 0.042(3) 0.042(3) 0.042(3) 0.0000(2) 0.0000(2) 0.0000(2)
C5 0.050(4) 0.053(4) 0.056(5) -0.003(3) 0.000(4) 0.002(4)
F4 0.050(4) 0.053(4) 0.056(5) -0.003(3) 0.000(4) 0.002(4)
F5 0.066(8) 0.057(8) 0.063(8) -0.003(6) -0.002(10) 0.003(10)
F6 0.072(7) 0.050(10) 0.053(9) -0.015(8) 0.011(6) -0.003(6)

_geom_special_details            
;
 All esds (except the esd in the dihedral angle between two l.s. planes)
 are estimated using the full covariance matrix.  The cell esds are taken
 into account individually in the estimation of esds in distances, angles
 and torsion angles; correlations between esds in cell parameters are only
 used when they are defined by crystal symmetry.  An approximate (isotropic)
 treatment of cell esds is used for estimating esds involving l.s. planes.
;
loop_
_geom_bond_atom_site_label_1
_geom_bond_atom_site_label_2
_geom_bond_distance
_geom_bond_site_symmetry_2
_geom_bond_publ_flag
Zn1 O3 1.9534(11) . ?
Zn1 N0AA 2.011(7) . ?
N0AA C4 1.4200 . ?
N0AA N003 1.4200 . ?
C4 C2 1.4200 . ?
C4 C5 1.61(3) . ?
C2 C3 1.4200 . ?
C2 C1 1.491(18) . ?
C3 H3 0.9500 . ?
C3 N003 1.4200 . ?
C1 O1 1.248(17) . ?
C1 O2 1.256(18) . ?
C5 F4 1.363(14) . ?
C5 F5 1.363(14) . ?
C5 F6 1.364(14) . ?

loop_
_geom_angle_atom_site_label_1
_geom_angle_atom_site_label_2
_geom_angle_atom_site_label_3
_geom_angle
_geom_angle_site_symmetry_1
_geom_angle_site_symmetry_3
_geom_angle_publ_flag
O3 Zn1 N0AA 96.2(3) . . ?
Zn1 O3 Zn1 109.5 . 51_556 ?
Zn1 O3 Zn1 109.5 28_566 51_556 ?
Zn1 O3 Zn1 109.471(1) 28_566 . ?
Zn1 O3 Zn1 109.5 74_565 51_556 ?
Zn1 O3 Zn1 109.5 28_566 74_565 ?
Zn1 O3 Zn1 109.5 . 74_565 ?
C4 N0AA Zn1 133.7(3) . . ?
C4 N0AA N003 108.0 . . ?
N003 N0AA Zn1 118.3(3) . . ?
N0AA C4 C5 111.7(6) . . ?
C2 C4 N0AA 108.0 . . ?
C2 C4 C5 140.1(6) . . ?
C4 C2 C1 125.7(5) . . ?
C3 C2 C4 108.0 . . ?
C3 C2 C1 126.3(5) . . ?
C2 C3 H3 126.0 . . ?
C2 C3 N003 108.0 . . ?
N003 C3 H3 126.0 . . ?
C3 N003 N0AA 108.0 . . ?
O1 C1 C2 115.5(11) . . ?
O1 C1 O2 130.9(16) . . ?
O2 C1 C2 113.6(13) . . ?
F4 C5 C4 108.1(13) . . ?
F4 C5 F6 106.9(12) . . ?
F5 C5 C4 111.4(14) . . ?
F5 C5 F4 106.9(12) . . ?
F5 C5 F6 106.9(12) . . ?
F6 C5 C4 116.3(15) . . ?

loop_
_geom_torsion_atom_site_label_1
_geom_torsion_atom_site_label_2
_geom_torsion_atom_site_label_3
_geom_torsion_atom_site_label_4
_geom_torsion
_geom_torsion_site_symmetry_1
_geom_torsion_site_symmetry_2
_geom_torsion_site_symmetry_3
_geom_torsion_site_symmetry_4
_geom_torsion_publ_flag
Zn1 N0AA C4 C2 -178.3(5) . . . . ?
Zn1 N0AA C4 C5 4.8(7) . . . . ?
Zn1 N0AA N003 C3 178.6(4) . . . . ?
N0AA C4 C2 C3 0.0 . . . . ?
N0AA C4 C2 C1 180.0 . . . . ?
N0AA C4 C5 F4 -123.6(11) . . . . ?
N0AA C4 C5 F5 119.3(11) . . . . ?
N0AA C4 C5 F6 -3.4(12) . . . . ?
C4 N0AA N003 C3 0.0 . . . . ?
C4 C2 C3 N003 0.0 . . . . ?
C4 C2 C1 O1 180.00(6) . . . . ?
C4 C2 C1 O2 0.00(6) . . . . ?
C2 C4 C5 F4 61.0(18) . . . . ?
C2 C4 C5 F5 -56.1(18) . . . . ?
C2 C4 C5 F6 -178.8(15) . . . . ?
C2 C3 N003 N0AA 0.0 . . . . ?
C3 C2 C1 O1 0.00(6) . . . . ?
C3 C2 C1 O2 180.00(6) . . . . ?
N003 N0AA C4 C2 0.0 . . . . ?
N003 N0AA C4 C5 -176.9(8) . . . . ?
C1 C2 C3 N003 180.0 . . . . ?
C5 C4 C2 C3 175.5(12) . . . . ?
C5 C4 C2 C1 -4.5(12) . . . . ?

_smtbx_masks_special_details     ?
loop_
_smtbx_masks_void_nr
_smtbx_masks_void_average_x
_smtbx_masks_void_average_y
_smtbx_masks_void_average_z
_smtbx_masks_void_volume
_smtbx_masks_void_count_electrons
_smtbx_masks_void_content
1 0.000 0.000 0.000 804.8 163.8 ?
2 0.000 0.000 0.500 91.3 68.9 ?
3 0.000 0.500 0.500 804.8 163.8 ?
4 0.000 0.500 0.000 91.3 68.9 ?
5 0.500 0.000 0.500 804.8 163.8 ?
6 0.500 0.500 0.000 804.8 163.8 ?
7 0.500 0.000 0.000 91.3 68.9 ?
8 0.500 0.500 0.500 91.3 68.9 ?

_smtbx_masks_void_probe_radius   1.2
_smtbx_masks_void_truncation_radius 1.2
_shelx_res_file                  
;
TITL xxj-zn-3f_a.res in Fm-3m
    xxj-zn-3f.res
    created by SHELXL-2018/3 at 20:47:56 on 01-Aug-2023
REM Old TITL xxj-zn-3f_a.res in Fm-3m
REM SHELXT solution in Fm-3m: R1 0.149, Rweak 0.005, Alpha 0.095
REM <I/s> 0.000 for 0 systematic absences, Orientation as input
REM Formula found by SHELXT: C45 O Zn4
CELL 1.54184 20.1868 20.1868 20.1868 90 90 90
ZERR 1 0.0004 0.0004 0.0004 0 0 0
LATT 4
SYMM -X,-Y,+Z
SYMM -X,+Y,-Z
SYMM +X,-Y,-Z
SYMM +Z,+X,+Y
SYMM +Z,-X,-Y
SYMM -Z,-X,+Y
SYMM -Z,+X,-Y
SYMM +Y,+Z,+X
SYMM -Y,+Z,-X
SYMM +Y,-Z,-X
SYMM -Y,-Z,+X
SYMM +Y,+X,-Z
SYMM -Y,-X,-Z
SYMM +Y,-X,+Z
SYMM -Y,+X,+Z
SYMM +X,+Z,-Y
SYMM -X,+Z,+Y
SYMM -X,-Z,-Y
SYMM +X,-Z,+Y
SYMM +Z,+Y,-X
SYMM +Z,-Y,+X
SYMM -Z,+Y,+X
SYMM -Z,-Y,-X
SFAC C H F N O Zn
UNIT 160.03 32.01 96.02 64.01 72.01 32
SADI 0.005 F6 F5 F5 F4 F6 F4
SADI 0.005 F4 C5 F5 C5 F6 C5
SADI 0.04 C4 F4 C4 F5 C4 F6
SADI C3 C1 C1 C4
SADI O2 C2 C2 O1
SADI C3 O2 O1 C4
FLAT 0.001 N0AA C2 C1 C4 O1 N003 C3 O2
DELU 0.005 0.01 N0AA C4 C2 C3 N003 C1 O1 O2 C5
SIMU 0.01 0.02 1.7 N0AA C4 C2 C3 N003 C1 O1 O2 C5
ISOR 0.005 0.01 N0AA C4 C2 C3 N003 C1 O1 O2 C5 F4 F5 F6
EADP C1 O1
EADP N0AA N003
EADP C5 F4
ISOR 0.0001 0.0002 O2

L.S. 99
PLAN  3
SIZE 0.2 0.15 0.12
TEMP -173.15
CONF
list 4
ABIN
MORE -1
BOND $H
fmap 2 53
acta
OMIT 5 5 5
OMIT 2 2 2
OMIT 3 3 3
OMIT 0 2 6
OMIT 2 2 4
REM <olex2.extras>
REM <HklSrc "%.\\ZN-3F-1.hkl">
REM </olex2.extras>

WGHT    0.119100   98.865997
FVAR       0.11536
ZN1   6    0.305867    0.694133    0.694133    10.16667    0.02170    0.02170 =
         0.02170    0.00214   -0.00214   -0.00214
O3    5    0.250000    0.750000    0.750000    10.04167    0.02185    0.02185 =
         0.02185    0.00000    0.00000    0.00000
PART -1
AFIX  56
N0AA  4    0.392916    0.728981    0.727714    10.16670    0.03496    0.03785 =
         0.03838    0.00061   -0.00025   -0.00469
C4    1    0.459930    0.710044    0.717786    10.16670    0.03635    0.04504 =
         0.04448   -0.00014    0.00185   -0.00080
C2    1    0.500487    0.752524    0.756499    10.16670    0.03923    0.04781 =
         0.04786   -0.00546    0.00086    0.00113
C3    1    0.458538    0.797716    0.790352    10.16670    0.03271    0.04298 =
         0.04170    0.00074   -0.00038    0.00112
AFIX  43
H3    2    0.472501    0.831715    0.819743    10.16670   -1.20000
AFIX  55
N003  4    0.392056    0.783166    0.772563    10.16670    0.03496    0.03785 =
         0.03838    0.00061   -0.00025   -0.00469
AFIX   0
C1    1    0.574203    0.749823    0.760609    10.16670    0.03774    0.04131 =
         0.04341    0.00255    0.00285    0.00360
O1    5    0.600325    0.791835    0.797690    10.16670    0.03774    0.04131 =
         0.04341    0.00255    0.00285    0.00360
O2    5    0.599507    0.705012    0.725638    10.16670    0.04244    0.04247 =
         0.04246   -0.00001   -0.00001   -0.00001
C5    1    0.466397    0.651147    0.664283    10.16670    0.05025    0.05309 =
         0.05647   -0.00267   -0.00027    0.00219
F4    3    0.498962    0.599746    0.693529    10.16670    0.05025    0.05309 =
         0.05647   -0.00267   -0.00027    0.00219
F5    3    0.503477    0.670108    0.611141    10.16670    0.06638    0.05704 =
         0.06319   -0.00322   -0.00153    0.00265
F6    3    0.408473    0.626337    0.639917    10.16670    0.07157    0.05024 =
         0.05281   -0.01539    0.01141   -0.00318
HKLF 4


REM  xxj-zn-3f_a.res in Fm-3m
REM wR2 = 0.1786, GooF = S = 1.113, Restrained GooF = 0.981 for all data
REM R1 = 0.0642 for 456 Fo > 4sig(Fo) and 0.0651 for all 469 data
REM 86 parameters refined using 164 restraints

END

WGHT      0.1217     99.3027

REM Highest difference peak  1.049,  deepest hole -0.726,  1-sigma level  0.154
Q1    1   0.4104  0.5896  0.6221  10.50000  0.05    0.44
Q2    1   0.4056  0.5944  0.5944  10.16667  0.05    0.43
Q3    1   0.5000  0.5126  0.5000  10.12500  0.05    0.41
;
_shelx_res_checksum              99605
_shelx_fab_file                  
;
0 2 0 314.9399 5.6714
0 2 2 123.4098 -3.7727
0 4 0 -53.7106 -8.5336
0 4 2 32.6368 1.0134
0 4 4 122.5405 -2.3286
0 6 0 52.6331 4.1608
0 6 4 2.7288 -1.6538
0 6 6 -4.7715 -0.2509
0 8 0 8.7128 -0.3328
0 8 2 10.6800 -3.2513
0 8 4 -5.3432 3.1579
0 8 6 19.7144 2.0158
0 8 8 22.4026 -4.9506
0 10 0 -19.2025 -3.1053
0 10 2 12.5257 2.4914
0 10 4 18.8515 -2.3446
0 10 6 -12.3518 -2.6162
0 10 8 -4.3058 3.2957
0 10 10 12.3092 -3.6965
0 12 0 22.0736 -0.0762
0 12 2 -2.4787 -1.1498
0 12 4 -7.6651 0.9645
0 12 6 10.6153 1.4989
0 12 8 -12.6159 -1.8125
0 12 10 -4.1536 1.5213
0 12 12 10.2219 -1.4798
0 14 0 14.3962 0.5607
0 14 2 -0.3692 -0.1459
0 14 4 -2.9781 1.8019
0 14 6 -4.9833 0.8484
0 14 8 -2.4523 -1.6204
0 14 10 5.6192 1.3702
0 14 12 -5.0771 -0.3767
0 14 14 4.2827 0.7222
0 16 0 10.5884 -1.6223
0 16 2 8.8221 1.8143
0 16 4 6.9118 -2.5554
0 16 6 -7.0916 -1.2068
0 16 8 3.4952 4.1853
0 16 10 -0.4504 -3.5670
0 16 12 1.0821 0.9404
0 16 14 2.8108 1.3516
0 16 16 -1.2889 -3.2796
0 18 0 3.8898 0.5694
0 18 2 -2.4086 -1.6170
0 18 4 -2.8274 2.6585
0 18 6 1.5920 1.4908
0 18 8 -0.2560 -3.6144
0 18 10 -3.1243 3.1278
0 18 12 5.1508 -1.1250
0 18 14 -1.7723 -1.2857
0 18 16 17.6474 5.9863
0 20 0 7.0565 0.5453
0 20 2 2.9899 0.1628
0 20 4 2.8288 -2.3528
0 20 6 4.2300 -1.0944
0 20 8 -4.7579 0.8270
0 20 10 2.1368 -1.1581
0 20 12 7.1992 0.4052
0 20 14 10.2361 2.2320
0 22 0 -1.6227 -4.3063
0 22 2 -1.0776 1.2640
0 22 4 -1.3799 0.8663
0 22 6 -0.7289 -0.4262
0 22 8 -5.9398 2.4176
0 22 10 8.4294 -2.2986
0 22 12 12.2342 1.2139
0 24 0 -0.5345 5.2148
0 24 2 3.6277 -1.9033
0 24 4 -2.7647 1.3242
0 24 6 3.2914 3.2036
1 3 1 -125.3165 0.5368
1 3 3 -40.4750 4.2708
1 5 1 -34.2113 0.1969
1 5 3 56.1473 0.3005
1 5 5 12.9574 -2.6735
1 7 1 16.0990 0.7443
1 7 3 -8.7599 -0.5489
1 7 5 -21.6893 1.6987
1 7 7 18.1828 1.6827
1 9 1 -19.3125 -0.7567
1 9 3 5.0637 1.7286
1 9 5 5.4815 -2.2422
1 9 7 -7.9055 -1.5173
1 9 9 2.4245 5.8541
1 11 1 -5.1538 2.9301
1 11 3 -6.0961 -1.2478
1 11 5 -6.3536 -0.5762
1 11 7 -15.3403 1.1986
1 11 9 -1.2649 -2.9726
1 11 11 6.9068 2.8719
1 13 1 7.3222 -1.5069
1 13 3 -10.2300 0.9038
1 13 5 2.7062 1.9039
1 13 7 -0.0748 -3.3373
1 13 9 1.6005 0.7179
1 13 11 8.3537 0.6513
1 13 13 -3.3142 -1.0675
1 15 1 -2.9274 1.0515
1 15 3 -1.6692 -1.2398
1 15 5 -0.0140 -2.7300
1 15 7 -1.3095 2.0763
1 15 9 7.0679 -0.3576
1 15 11 -7.1063 -0.1188
1 15 13 -3.8265 2.5151
1 15 15 0.9670 0.5260
1 17 1 -4.1330 -0.9757
1 17 3 -4.2641 0.0507
1 17 5 -0.5662 1.2084
1 17 7 2.4152 0.8264
1 17 9 1.3620 0.4740
1 17 11 -2.0519 -1.0419
1 17 13 -1.3962 -0.3129
1 17 15 -6.2394 -1.2909
1 17 17 12.5387 3.9124
1 19 1 -8.4499 0.5957
1 19 3 -6.4880 1.1526
1 19 5 0.7319 1.3543
1 19 7 2.0748 -2.2509
1 19 9 -2.2192 0.8969
1 19 11 -2.7380 1.4944
1 19 13 -6.9305 -1.6073
1 19 15 6.5189 -0.3366
1 21 1 3.2856 0.9964
1 21 3 -1.1491 -0.1234
1 21 5 -0.3408 -2.2425
1 21 7 -1.8242 3.1697
1 21 9 -1.4452 -0.4631
1 21 11 1.1445 -0.1916
1 21 13 -8.0272 0.8385
1 23 1 -0.5910 -1.5001
1 23 3 -1.2179 0.0521
1 23 5 -1.4780 1.0892
1 23 7 1.2304 -1.5893
1 23 9 0.2492 1.6879
1 25 1 7.1557 1.8827
2 4 4 51.5302 1.1044
2 6 2 55.4907 0.1055
2 6 4 -7.9746 2.7389
2 6 6 -53.1807 3.4427
2 8 2 1.5905 -0.3945
2 8 4 -13.6760 1.4971
2 8 6 11.5379 -0.8700
2 8 8 7.0623 7.9792
2 10 2 1.4093 2.4506
2 10 4 1.8259 -1.4174
2 10 6 11.2990 1.2822
2 10 8 -1.7004 -3.1698
2 10 10 3.8530 4.8221
2 12 2 -0.9860 -2.3061
2 12 4 -3.8530 0.2162
2 12 6 -11.1657 2.2602
2 12 8 -0.0078 0.2198
2 12 10 4.3667 -0.6592
2 12 12 -2.9962 -0.4052
2 14 2 -3.4763 1.1047
2 14 4 0.9598 0.7940
2 14 6 1.9864 -1.5884
2 14 8 -1.1932 0.3354
2 14 10 -0.0185 1.3634
2 14 12 -2.9642 -0.1653
2 14 14 -1.2142 -2.3811
2 16 2 -2.5070 1.3943
2 16 4 -1.8750 -1.3045
2 16 6 2.5275 2.0671
2 16 8 0.3412 -1.0453
2 16 10 -5.1089 -1.0565
2 16 12 -2.2156 1.0135
2 16 14 1.6946 -0.4441
2 16 16 -8.9612 3.3353
2 18 2 -0.3410 -1.5430
2 18 4 4.5589 1.5313
2 18 6 -4.5823 -1.5720
2 18 8 -3.0743 -0.2121
2 18 10 1.4077 0.4838
2 18 12 3.6873 -1.2905
2 18 14 -0.9289 1.2982
2 18 16 -3.5792 -3.0113
2 20 2 2.6919 0.6319
2 20 4 0.6468 -1.4961
2 20 6 -2.2610 0.6914
2 20 8 1.2129 -0.0183
2 20 10 -1.5676 -0.3502
2 20 12 -9.5827 0.3494
2 20 14 -4.0001 0.0238
2 22 2 -0.6138 0.9275
2 22 4 -0.4827 -0.1632
2 22 6 0.4386 0.2103
2 22 8 -3.7652 -0.8484
2 22 10 -9.2530 -0.6419
2 22 12 -12.9218 -0.3266
2 24 2 3.2715 -1.7861
2 24 4 0.3630 2.1128
2 24 6 0.2808 -1.8849
3 5 3 60.4459 -0.0686
3 5 5 46.6441 -2.6049
3 7 3 5.5410 -2.0996
3 7 5 -10.6967 -2.8112
3 7 7 -2.8482 -1.3058
3 9 3 -16.5753 -0.8268
3 9 5 17.2079 -1.0283
3 9 7 19.6733 -1.1027
3 9 9 -12.7311 0.8587
3 11 3 -8.9643 1.7265
3 11 5 -4.0428 1.0380
3 11 7 -4.8728 -0.5513
3 11 9 10.1254 -1.6079
3 11 11 4.7794 -0.9318
3 13 3 9.6187 -2.6783
3 13 5 -0.0972 -2.2864
3 13 7 -3.3570 2.3845
3 13 9 12.4781 0.9246
3 13 11 0.5243 -1.6581
3 13 13 0.2024 -4.0921
3 15 3 -13.9873 2.6805
3 15 5 3.6492 1.8077
3 15 7 7.4592 -1.6852
3 15 9 -0.9771 -0.9445
3 15 11 -0.1101 1.7372
3 15 13 -1.8208 -1.8761
3 15 15 -2.1817 -2.5690
3 17 3 -1.5212 -1.6846
3 17 5 3.1282 -1.3493
3 17 7 -3.9255 -0.5843
3 17 9 0.8424 0.0891
3 17 11 -3.7444 0.2718
3 17 13 0.9846 0.8885
3 17 15 0.8691 -0.0292
3 17 17 -9.6530 -1.3724
3 19 3 3.9060 -0.5513
3 19 5 -1.5982 -0.4632
3 19 7 -4.5086 1.5365
3 19 9 5.2362 0.2729
3 19 11 0.5335 -1.6505
3 19 13 -3.3462 0.8268
3 19 15 -2.0658 -0.7573
3 21 3 -2.1901 1.8963
3 21 5 -3.2148 0.3829
3 21 7 2.2591 -0.7533
3 21 9 0.0193 -0.3630
3 21 11 -12.4300 0.5249
3 23 3 0.5502 -2.7216
3 23 5 2.0101 0.1268
3 23 7 0.2617 -0.9657
3 23 9 -0.6764 -0.9390
4 4 4 61.5942 0.5556
4 6 4 31.0764 -1.7711
4 6 6 11.4907 -1.2579
4 8 4 -33.4146 -4.1989
4 8 6 -16.7477 3.3635
4 8 8 2.0294 -1.8398
4 10 4 -1.9122 6.2550
4 10 6 11.6051 -0.8202
4 10 8 -4.4591 -0.3498
4 10 10 -4.7630 -0.5170
4 12 4 1.9781 -3.6061
4 12 6 -9.5505 -1.5075
4 12 8 -0.9870 1.3094
4 12 10 1.2821 0.7207
4 12 12 -12.7894 0.1091
4 14 4 2.5400 -1.6611
4 14 6 4.5355 1.6859
4 14 8 2.3355 -0.7801
4 14 10 -3.5167 -1.0609
4 14 12 0.1170 0.5884
4 14 14 -1.7437 0.2441
4 16 4 -3.9226 4.5004
4 16 6 0.2343 -0.7256
4 16 8 -5.0462 -0.3878
4 16 10 0.7741 1.6686
4 16 12 -1.2548 -1.5304
4 16 14 0.7925 0.0592
4 16 16 7.2543 -0.1967
4 18 4 10.3058 -5.3367
4 18 6 -4.0707 0.8634
4 18 8 -2.6239 1.2321
4 18 10 -1.0953 -1.1502
4 18 12 -1.0692 1.9520
4 18 14 4.5577 0.4128
4 18 16 -0.2877 0.6978
4 20 4 -0.1290 4.3133
4 20 6 -3.2879 -0.2492
4 20 8 -0.1812 -0.3137
4 20 10 0.2290 0.5226
4 20 12 7.6682 -1.0267
4 20 14 1.6212 0.4152
4 22 4 2.9670 -0.0629
4 22 6 0.3731 -0.1761
4 22 8 0.3585 -0.6444
4 22 10 -0.6286 0.3210
4 24 4 2.0057 -4.1929
4 24 6 0.6065 3.0027
5 7 5 38.3784 -2.4346
5 7 7 12.6102 1.1295
5 9 5 -6.0178 1.2916
5 9 7 8.9223 1.0648
5 9 9 11.8312 -1.8628
5 11 5 12.5198 2.4847
5 11 7 2.8686 0.1383
5 11 9 0.5634 3.1075
5 11 11 10.9049 0.0429
5 13 5 6.2051 -5.3608
5 13 7 2.2793 1.0847
5 13 9 1.5588 -2.8889
5 13 11 -3.0313 1.7183
5 13 13 3.7433 6.0170
5 15 5 -2.7945 4.0570
5 15 7 -5.1036 0.1246
5 15 9 3.9202 1.7762
5 15 11 5.3860 -1.9537
5 15 13 2.1592 1.1910
5 15 15 -2.2265 2.9923
5 17 5 2.3795 -1.6327
5 17 7 -4.0248 0.6357
5 17 9 0.0611 -0.0048
5 17 11 -1.2037 0.1122
5 17 13 -3.5795 -0.4267
5 17 15 3.2766 -0.5564
5 17 17 7.7618 -0.1328
5 19 5 -1.1133 -2.2105
5 19 7 0.4408 0.5661
5 19 9 0.7471 -1.6005
5 19 11 3.8838 1.5423
5 19 13 4.7347 -0.9502
5 19 15 -9.4653 -0.5619
5 21 5 -0.4829 4.8595
5 21 7 -3.2138 -1.8267
5 21 9 -2.2839 1.8581
5 21 11 11.5021 -0.8511
5 23 5 -2.2439 -5.7401
5 23 7 4.7595 2.3660
6 6 6 37.3302 5.6964
6 8 6 -38.4955 -0.1576
6 8 8 -10.0946 -3.5694
6 10 6 -2.6041 0.7466
6 10 8 1.2108 0.2152
6 10 10 0.1854 -2.4561
6 12 6 9.2376 -1.3189
6 12 8 -8.1696 -1.8004
6 12 10 -2.3423 -0.0310
6 12 12 -1.0617 2.4906
6 14 6 -1.6725 -0.8499
6 14 8 0.2008 0.2377
6 14 10 -1.3938 -0.0261
6 14 12 -2.9303 -0.3613
6 14 14 1.9448 3.2780
6 16 6 -5.5724 0.9522
6 16 8 2.2036 -0.0886
6 16 10 4.4447 0.6161
6 16 12 2.1536 -1.6553
6 16 14 -3.0044 -0.7019
6 16 16 6.7342 -0.8370
6 18 6 4.7163 -2.0159
6 18 8 1.6209 0.3236
6 18 10 -1.0493 -1.2702
6 18 12 2.7585 1.0643
6 18 14 -3.7794 -0.5237
6 18 16 0.6008 2.0464
6 20 6 0.0550 1.0436
6 20 8 -2.5765 -1.4586
6 20 10 -0.7994 1.1634
6 20 12 10.6676 -0.0337
6 20 14 2.3046 -1.8180
6 22 6 -1.3482 1.0529
6 22 8 1.8057 0.8015
6 22 10 1.4396 1.0940
7 7 7 -15.3336 2.6651
7 9 7 -1.2461 0.4726
7 9 9 5.2840 -1.6109
7 11 7 4.7341 1.1852
7 11 9 -0.3259 -0.8865
7 11 11 3.6620 -1.1151
7 13 7 -7.3505 0.5648
7 13 9 -3.4678 0.8109
7 13 11 -0.7610 -2.1251
7 13 13 -2.1304 -4.3310
7 15 7 -5.2021 -0.3296
7 15 9 1.7448 -0.9488
7 15 11 -3.1395 2.6966
7 15 13 -1.9092 -0.4325
7 15 15 -2.5800 -1.8958
7 17 7 1.5578 -1.0824
7 17 9 -3.0667 -0.5670
7 17 11 0.3565 -0.9966
7 17 13 -3.3120 -0.1360
7 17 15 -4.3920 2.1956
7 17 17 -0.1880 0.1238
7 19 7 -0.6670 0.8697
7 19 9 -3.5661 0.6837
7 19 11 -1.3909 -0.5192
7 19 13 -0.6795 -0.0221
7 21 7 -0.9352 0.7593
7 21 9 -0.4963 -1.0551
7 21 11 -8.4396 0.7573
8 8 8 -22.4517 -1.6446
8 10 8 -0.1268 -2.0162
8 10 10 -0.0429 0.9893
8 12 8 0.2226 1.9671
8 12 10 -0.3387 1.4408
8 12 12 -10.8529 -2.6574
8 14 8 -0.8248 1.6260
8 14 10 0.2646 1.4692
8 14 12 -1.7596 -0.2132
8 14 14 4.3876 -6.4520
8 16 8 4.8577 -3.7564
8 16 10 -4.1145 -0.5051
8 16 12 -1.6058 2.8365
8 16 14 8.0654 -0.2594
8 16 16 21.0211 0.9285
8 18 8 -3.4289 5.0076
8 18 10 -2.7295 2.1121
8 18 12 1.0779 -2.4326
8 18 14 4.1190 2.6088
8 20 8 5.7874 -2.0367
8 20 10 -3.0280 -1.3179
8 20 12 -11.2980 0.7809
8 22 8 6.4840 -0.8335
9 9 9 -0.1464 1.1853
9 11 9 8.4904 1.7420
9 11 11 -10.1311 -0.4818
9 13 9 3.5674 2.5776
9 13 11 -1.5014 -1.2532
9 13 13 0.1496 -0.3976
9 15 9 -5.2667 -6.0690
9 15 11 0.9281 0.3469
9 15 13 1.3056 1.6611
9 15 15 24.2642 0.2006
9 17 9 -8.0593 1.5909
9 17 11 -4.8397 -0.0684
9 17 13 -4.9434 0.2167
9 17 15 11.3449 0.6895
9 19 9 -4.1375 2.3138
9 19 11 -9.9635 -1.4329
9 19 13 -5.2739 -1.6042
9 21 9 5.4979 -4.0797
10 10 10 -1.8386 2.4048
10 12 10 -9.6291 2.5724
10 12 12 -8.3964 0.7608
10 14 10 4.4200 1.3508
10 14 12 2.9505 -0.3899
10 14 14 6.9494 2.8326
10 16 10 -0.6408 -4.5223
10 16 12 -2.9954 -0.9100
10 16 14 12.1783 -1.1416
10 18 10 -5.7304 4.4718
10 18 12 -4.5986 0.1023
10 18 14 -6.6295 -1.5561
10 20 10 -5.9052 -4.2825
11 11 11 -8.2939 -4.6101
11 13 11 7.8439 0.2702
11 13 13 4.3515 2.0162
11 15 11 4.7697 -1.1880
11 15 13 -2.1005 1.2330
11 15 15 11.6008 1.7812
11 17 11 2.0314 -0.4537
11 17 13 -4.2240 0.2289
11 17 15 -3.5175 -3.8984
11 19 11 -0.3725 0.8724
12 12 12 7.0171 -5.0232
12 14 12 -2.2983 -0.1905
12 14 14 -0.5881 1.7849
12 16 12 -0.7730 -0.3973
12 16 14 -3.5225 -1.9267
12 18 12 5.1206 0.3262
13 13 13 1.2255 1.7229
13 15 13 -1.9499 3.0357
13 15 15 -12.3351 -1.2274
13 17 13 -2.0605 0.0329
14 14 14 0.0457 -1.9155
0 0 0 0.0 0.0
;
_shelx_fab_checksum              51125
_olex2_submission_special_instructions 'No special instructions were received'
_oxdiff_exptl_absorpt_empirical_details 
;
Empirical correction (ABSPACK) includes:
- Absorption correction using spherical harmonics
- Frame scaling
;


# start Validation Reply Form
_vrf_PLAT088_JNU-6-CF3           
;
PROBLEM: Poor Data / Parameter Ratio ....................       5.45 Note  
RESPONSE: A full set of data was collected, however at the very high angle some week data (dominated by noise) were omitted. Moreover, the entire molecule was found disordered over two positions. Several restraints (SADI, ISOR and SIMU) were used in order to improve refinement stability.
;
# end Validation Reply Form
####################################################################### 
# 
# This file contains crystal structure data downloaded from the 
# Cambridge Structural Database (CSD) hosted by the Cambridge 
# Crystallographic Data Centre (CCDC).
# 
# Full information about CCDC data access policies and citation 
# guidelines are available at http://www.ccdc.cam.ac.uk/access/V1 
# 
# Audit and citation data items may have been added by the CCDC. 
# Please retain this information to preserve the provenance of 
# this file and to allow appropriate attribution of the data. 
# 
#######################################################################

data_jnu-6
_database_code_depnum_ccdc_archive 'CCDC 2259108'
loop_
_audit_author_name
_audit_author_address
'Rong-Jia Wei Rong-Jia Wei'
;Jinan University
China
;
_audit_update_record             
;
2023-04-27 deposited with the CCDC.	2023-10-09 downloaded from the CCDC.
;
_audit_creation_date             2023-04-26
_audit_creation_method           
;
Olex2 1.3
(compiled 2020.11.12 svn.r5f609507 for OlexSys, GUI svn.r6408)
;
_shelx_SHELXL_version_number     2018/3
_chemical_name_common            ?
_chemical_name_systematic        ?
_chemical_formula_moiety         
'0.021(C192.035 H96.017 N96.017 O96.017 Zn48), 0.25(O)'
_chemical_formula_sum            'C4 H2 N2 O2.25 Zn'
_chemical_formula_weight         179.45
_chemical_melting_point          ?
loop_
_atom_type_symbol
_atom_type_description
_atom_type_scat_dispersion_real
_atom_type_scat_dispersion_imag
_atom_type_scat_source
C C 0.0181 0.0091 'International Tables Vol C Tables 4.2.6.8 and 6.1.1.4'
H H 0.0000 0.0000 'International Tables Vol C Tables 4.2.6.8 and 6.1.1.4'
N N 0.0311 0.0180 'International Tables Vol C Tables 4.2.6.8 and 6.1.1.4'
O O 0.0492 0.0322 'International Tables Vol C Tables 4.2.6.8 and 6.1.1.4'
Zn Zn -1.5491 0.6778 'International Tables Vol C Tables 4.2.6.8 and 6.1.1.4'

_shelx_space_group_comment       
;
The symmetry employed for this shelxl refinement is uniquely defined
by the following loop, which should always be used as a source of
symmetry information in preference to the above space-group names.
They are only intended as comments.
;
_space_group_crystal_system      cubic
_space_group_IT_number           225
_space_group_name_H-M_alt        'F m -3 m'
_space_group_name_Hall           '-F 4 2 3'
loop_
_space_group_symop_operation_xyz
'x, y, z'
'-x, -y, z'
'-x, y, -z'
'x, -y, -z'
'z, x, y'
'z, -x, -y'
'-z, -x, y'
'-z, x, -y'
'y, z, x'
'-y, z, -x'
'y, -z, -x'
'-y, -z, x'
'y, x, -z'
'-y, -x, -z'
'y, -x, z'
'-y, x, z'
'x, z, -y'
'-x, z, y'
'-x, -z, -y'
'x, -z, y'
'z, y, -x'
'z, -y, x'
'-z, y, x'
'-z, -y, -x'
'x, y+1/2, z+1/2'
'-x, -y+1/2, z+1/2'
'-x, y+1/2, -z+1/2'
'x, -y+1/2, -z+1/2'
'z, x+1/2, y+1/2'
'z, -x+1/2, -y+1/2'
'-z, -x+1/2, y+1/2'
'-z, x+1/2, -y+1/2'
'y, z+1/2, x+1/2'
'-y, z+1/2, -x+1/2'
'y, -z+1/2, -x+1/2'
'-y, -z+1/2, x+1/2'
'y, x+1/2, -z+1/2'
'-y, -x+1/2, -z+1/2'
'y, -x+1/2, z+1/2'
'-y, x+1/2, z+1/2'
'x, z+1/2, -y+1/2'
'-x, z+1/2, y+1/2'
'-x, -z+1/2, -y+1/2'
'x, -z+1/2, y+1/2'
'z, y+1/2, -x+1/2'
'z, -y+1/2, x+1/2'
'-z, y+1/2, x+1/2'
'-z, -y+1/2, -x+1/2'
'x+1/2, y, z+1/2'
'-x+1/2, -y, z+1/2'
'-x+1/2, y, -z+1/2'
'x+1/2, -y, -z+1/2'
'z+1/2, x, y+1/2'
'z+1/2, -x, -y+1/2'
'-z+1/2, -x, y+1/2'
'-z+1/2, x, -y+1/2'
'y+1/2, z, x+1/2'
'-y+1/2, z, -x+1/2'
'y+1/2, -z, -x+1/2'
'-y+1/2, -z, x+1/2'
'y+1/2, x, -z+1/2'
'-y+1/2, -x, -z+1/2'
'y+1/2, -x, z+1/2'
'-y+1/2, x, z+1/2'
'x+1/2, z, -y+1/2'
'-x+1/2, z, y+1/2'
'-x+1/2, -z, -y+1/2'
'x+1/2, -z, y+1/2'
'z+1/2, y, -x+1/2'
'z+1/2, -y, x+1/2'
'-z+1/2, y, x+1/2'
'-z+1/2, -y, -x+1/2'
'x+1/2, y+1/2, z'
'-x+1/2, -y+1/2, z'
'-x+1/2, y+1/2, -z'
'x+1/2, -y+1/2, -z'
'z+1/2, x+1/2, y'
'z+1/2, -x+1/2, -y'
'-z+1/2, -x+1/2, y'
'-z+1/2, x+1/2, -y'
'y+1/2, z+1/2, x'
'-y+1/2, z+1/2, -x'
'y+1/2, -z+1/2, -x'
'-y+1/2, -z+1/2, x'
'y+1/2, x+1/2, -z'
'-y+1/2, -x+1/2, -z'
'y+1/2, -x+1/2, z'
'-y+1/2, x+1/2, z'
'x+1/2, z+1/2, -y'
'-x+1/2, z+1/2, y'
'-x+1/2, -z+1/2, -y'
'x+1/2, -z+1/2, y'
'z+1/2, y+1/2, -x'
'z+1/2, -y+1/2, x'
'-z+1/2, y+1/2, x'
'-z+1/2, -y+1/2, -x'
'-x, -y, -z'
'x, y, -z'
'x, -y, z'
'-x, y, z'
'-z, -x, -y'
'-z, x, y'
'z, x, -y'
'z, -x, y'
'-y, -z, -x'
'y, -z, x'
'-y, z, x'
'y, z, -x'
'-y, -x, z'
'y, x, z'
'-y, x, -z'
'y, -x, -z'
'-x, -z, y'
'x, -z, -y'
'x, z, y'
'-x, z, -y'
'-z, -y, x'
'-z, y, -x'
'z, -y, -x'
'z, y, x'
'-x, -y+1/2, -z+1/2'
'x, y+1/2, -z+1/2'
'x, -y+1/2, z+1/2'
'-x, y+1/2, z+1/2'
'-z, -x+1/2, -y+1/2'
'-z, x+1/2, y+1/2'
'z, x+1/2, -y+1/2'
'z, -x+1/2, y+1/2'
'-y, -z+1/2, -x+1/2'
'y, -z+1/2, x+1/2'
'-y, z+1/2, x+1/2'
'y, z+1/2, -x+1/2'
'-y, -x+1/2, z+1/2'
'y, x+1/2, z+1/2'
'-y, x+1/2, -z+1/2'
'y, -x+1/2, -z+1/2'
'-x, -z+1/2, y+1/2'
'x, -z+1/2, -y+1/2'
'x, z+1/2, y+1/2'
'-x, z+1/2, -y+1/2'
'-z, -y+1/2, x+1/2'
'-z, y+1/2, -x+1/2'
'z, -y+1/2, -x+1/2'
'z, y+1/2, x+1/2'
'-x+1/2, -y, -z+1/2'
'x+1/2, y, -z+1/2'
'x+1/2, -y, z+1/2'
'-x+1/2, y, z+1/2'
'-z+1/2, -x, -y+1/2'
'-z+1/2, x, y+1/2'
'z+1/2, x, -y+1/2'
'z+1/2, -x, y+1/2'
'-y+1/2, -z, -x+1/2'
'y+1/2, -z, x+1/2'
'-y+1/2, z, x+1/2'
'y+1/2, z, -x+1/2'
'-y+1/2, -x, z+1/2'
'y+1/2, x, z+1/2'
'-y+1/2, x, -z+1/2'
'y+1/2, -x, -z+1/2'
'-x+1/2, -z, y+1/2'
'x+1/2, -z, -y+1/2'
'x+1/2, z, y+1/2'
'-x+1/2, z, -y+1/2'
'-z+1/2, -y, x+1/2'
'-z+1/2, y, -x+1/2'
'z+1/2, -y, -x+1/2'
'z+1/2, y, x+1/2'
'-x+1/2, -y+1/2, -z'
'x+1/2, y+1/2, -z'
'x+1/2, -y+1/2, z'
'-x+1/2, y+1/2, z'
'-z+1/2, -x+1/2, -y'
'-z+1/2, x+1/2, y'
'z+1/2, x+1/2, -y'
'z+1/2, -x+1/2, y'
'-y+1/2, -z+1/2, -x'
'y+1/2, -z+1/2, x'
'-y+1/2, z+1/2, x'
'y+1/2, z+1/2, -x'
'-y+1/2, -x+1/2, z'
'y+1/2, x+1/2, z'
'-y+1/2, x+1/2, -z'
'y+1/2, -x+1/2, -z'
'-x+1/2, -z+1/2, y'
'x+1/2, -z+1/2, -y'
'x+1/2, z+1/2, y'
'-x+1/2, z+1/2, -y'
'-z+1/2, -y+1/2, x'
'-z+1/2, y+1/2, -x'
'z+1/2, -y+1/2, -x'
'z+1/2, y+1/2, x'

_cell_length_a                   20.1167(5)
_cell_length_b                   20.1167(5)
_cell_length_c                   20.1167(5)
_cell_angle_alpha                90
_cell_angle_beta                 90
_cell_angle_gamma                90
_cell_volume                     8140.9(6)
_cell_formula_units_Z            32
_cell_measurement_reflns_used    975
_cell_measurement_temperature    100.0(4)
_cell_measurement_theta_max      71.4140
_cell_measurement_theta_min      3.8040
_shelx_estimated_absorpt_T_max   0.794
_shelx_estimated_absorpt_T_min   0.752
_exptl_absorpt_coefficient_mu    3.019
_exptl_absorpt_correction_T_max  1.00000
_exptl_absorpt_correction_T_min  0.26080
_exptl_absorpt_correction_type   multi-scan
_exptl_absorpt_process_details   
;
CrysAlisPro 1.171.39.33c (Rigaku Oxford Diffraction, 2017)
Empirical absorption correction using spherical harmonics,
 implemented in SCALE3 ABSPACK scaling algorithm.
;
_exptl_absorpt_special_details   ?
_exptl_crystal_colour            colourless
_exptl_crystal_colour_primary    colourless
_exptl_crystal_density_diffrn    1.171
_exptl_crystal_density_meas      ?
_exptl_crystal_density_method    ?
_exptl_crystal_description       block
_exptl_crystal_F_000             2816
_exptl_crystal_size_max          0.1
_exptl_crystal_size_mid          0.1
_exptl_crystal_size_min          0.08
_exptl_transmission_factor_max   ?
_exptl_transmission_factor_min   ?
_diffrn_reflns_av_R_equivalents  0.0361
_diffrn_reflns_av_unetI/netI     0.0209
_diffrn_reflns_Laue_measured_fraction_full 0.960
_diffrn_reflns_Laue_measured_fraction_max 0.943
_diffrn_reflns_limit_h_max       20
_diffrn_reflns_limit_h_min       -25
_diffrn_reflns_limit_k_max       20
_diffrn_reflns_limit_k_min       -14
_diffrn_reflns_limit_l_max       11
_diffrn_reflns_limit_l_min       -21
_diffrn_reflns_number            2288
_diffrn_reflns_point_group_measured_fraction_full 0.960
_diffrn_reflns_point_group_measured_fraction_max 0.943
_diffrn_reflns_theta_full        67.684
_diffrn_reflns_theta_max         77.299
_diffrn_reflns_theta_min         3.806
_diffrn_ambient_temperature      100.0
_diffrn_detector_area_resol_mean ?
_diffrn_measured_fraction_theta_full 0.960
_diffrn_measured_fraction_theta_max 0.943
_diffrn_measurement_details      
;
List of Runs (angles in degrees, time in seconds):

  # Type    Start    End  Width  t~exp~   \w     \q     \k     \f   Frames
#--------------------------------------------------------------------------
  1  \w     18.00  53.00   0.50    7.13    --   -0.90  61.00 132.00   70
  2  \w     49.00  74.00   0.50   28.53    --  105.10 -56.00  75.00   50
  3  \w    -31.00  -6.00   0.50    7.13    --    0.90  82.00-180.00   50
  4  \w     92.00 186.00   0.50   28.53    --  105.10  82.00  30.00  188
;
_diffrn_measurement_device       'four-circle diffractometer'
_diffrn_measurement_device_type  'XtaLAB AFC12 (RINC): Kappa single'
_diffrn_measurement_method       '\w scans'
_diffrn_radiation_type           CuK\a
_diffrn_radiation_wavelength     1.54184
_diffrn_source                   ?
_reflns_Friedel_coverage         0.000
_reflns_Friedel_fraction_full    .
_reflns_Friedel_fraction_max     .
_reflns_number_gt                385
_reflns_number_total             465
_reflns_special_details          
;
 Reflections were merged by SHELXL according to the crystal
 class for the calculation of statistics and refinement.
 
 Structure factors included contributions from the .fab file.
 
 _reflns_Friedel_fraction is defined as the number of unique
 Friedel pairs measured divided by the number that would be
 possible theoretically, ignoring centric projections and
 systematic absences.
;
_reflns_threshold_expression     'I > 2\s(I)'
_computing_cell_refinement       'CrysAlisPro 1.171.39.33c (Rigaku OD, 2017)'
_computing_data_collection       'CrysAlisPro 1.171.39.33c (Rigaku OD, 2017)'
_computing_data_reduction        'CrysAlisPro 1.171.39.33c (Rigaku OD, 2017)'
_computing_molecular_graphics    'Olex2 1.3 (Dolomanov et al., 2009)'
_computing_publication_material  'Olex2 1.3 (Dolomanov et al., 2009)'
_computing_structure_refinement  'SHELXL 2018/3 (Sheldrick, 2015)'
_computing_structure_solution    'SHELXT 2018/2 (Sheldrick, 2018)'
_refine_diff_density_max         0.702
_refine_diff_density_min         -0.640
_refine_diff_density_rms         0.121
_refine_ls_extinction_coef       .
_refine_ls_extinction_method     none
_refine_ls_goodness_of_fit_ref   1.070
_refine_ls_hydrogen_treatment    constr
_refine_ls_matrix_type           full
_refine_ls_number_parameters     68
_refine_ls_number_reflns         465
_refine_ls_number_restraints     199
_refine_ls_R_factor_all          0.0733
_refine_ls_R_factor_gt           0.0672
_refine_ls_restrained_S_all      0.907
_refine_ls_shift/su_max          0.000
_refine_ls_shift/su_mean         0.000
_refine_ls_structure_factor_coef Fsqd
_refine_ls_weighting_details     
'w=1/[\s^2^(Fo^2^)+(0.1332P)^2^+42.6186P] where P=(Fo^2^+2Fc^2^)/3'
_refine_ls_weighting_scheme      calc
_refine_ls_wR_factor_gt          0.1823
_refine_ls_wR_factor_ref         0.1921
_refine_special_details          ?
_olex2_refinement_description    
;
1. Fixed Uiso
 At 1.2 times of:
  All C(H) groups
2. Restrained distances
 O3-C3 = C3-O2
 1.22 with sigma of 0.02
 C4-C3
 1.5 with sigma of 0.02
 O3-O2
 2.113 with sigma of 0.04
 C5-C3 \\sim C3-C1
 with sigma of 0.01
 O2-C4 \\sim C4-O3
 with sigma of 0.01
3. Restrained planarity
 N1, C4, C5, N2, C1, C3
 with sigma of 0.01
 C4, O3, O2, C3
 with sigma of 0.01
 N1, N2, C1, C4, C5, C3
 with sigma of 0.01
4. Rigid bond restraints
 N1, N2, C1, C4, C5, O3, O2, C3, Zn1
 with sigma for 1-2 distances of 0.005 and sigma for 1-3 distances of 0.01
5. Uiso/Uaniso restraints and constraints
N1 \\sim N2 \\sim C1 \\sim C4 \\sim C5 \\sim O3 \\sim O2 \\sim C3 \\sim Zn1:
within 2A with sigma of 0.01 and sigma for terminal atoms of 0.02 within 2A
Uanis(N1) \\sim Ueq, Uanis(N2) \\sim Ueq, Uanis(C1) \\sim Ueq, Uanis(C4) \\sim
Ueq, Uanis(C5) \\sim Ueq, Uanis(C3) \\sim Ueq, Uanis(O2) \\sim Ueq, Uanis(O3)
\\sim Ueq, Uanis(Zn1) \\sim Ueq: with sigma of 0.04 and sigma for terminal
atoms of 0.06
Uanis(O2) \\sim Ueq: with sigma of 0.001 and sigma for terminal atoms of 0.002
6. Rigid body (RIGU) restrains
 N1, N2, C1, C4, C5, O3, O2, C3, Zn1
 with sigma for 1-2 distances of 0.0005 and sigma for 1-3 distances of 0.0005
7. Others
 Fixed Sof: N1(0.1667) N2(0.1667) C1(0.1667) H1(0.1667) C4(0.1667) C5(0.1667)
 H5(0.1667) O3(0.1667) O2(0.1667) C3(0.1667)
8.a Aromatic/amide H refined with riding coordinates:
 C1(H1), C5(H5)
8.b Fitted pentagon refined as free rotating group:
 N1(N2,C1,C4,C5)
;
_atom_sites_solution_hydrogens   geom
_atom_sites_solution_primary     ?
_atom_sites_solution_secondary   ?
loop_
_atom_site_label
_atom_site_type_symbol
_atom_site_fract_x
_atom_site_fract_y
_atom_site_fract_z
_atom_site_U_iso_or_equiv
_atom_site_adp_type
_atom_site_occupancy
_atom_site_site_symmetry_order
_atom_site_calc_flag
_atom_site_refinement_flags_posn
_atom_site_refinement_flags_adp
_atom_site_refinement_flags_occupancy
_atom_site_disorder_assembly
_atom_site_disorder_group
Zn1 Zn 0.30611(3) 0.69389(3) 0.30611(3) 0.0421(6) Uani 1 6 d S TU P . .
O1 O 0.250000 0.750000 0.250000 0.039(2) Uani 1 24 d S T P . .
N1 N 0.2783(16) 0.3926(5) 0.2827(14) 0.048(4) Uani 0.1667 1 d G U P A -1
N2 N 0.2229(15) 0.3935(5) 0.2390(13) 0.056(5) Uani 0.1667 1 d G U P A -1
C1 C 0.2094(13) 0.4607(6) 0.2222(13) 0.053(4) Uani 0.1667 1 d DG U P A -1
H1 H 0.174935 0.475843 0.193701 0.064 Uiso 0.1667 1 calc R U P A -1
C4 C 0.2565(11) 0.5014(4) 0.2555(10) 0.054(3) Uani 0.1667 1 d DG U P A -1
C5 C 0.2991(16) 0.4593(6) 0.2929(16) 0.047(4) Uani 0.1667 1 d DG U P A -1
H5 H 0.335171 0.473313 0.319996 0.057 Uiso 0.1667 1 calc R U P A -1
O3 O 0.3045(11) 0.5989(6) 0.2888(11) 0.054(3) Uani 0.1667 1 d D U P A -1
O2 O 0.223(2) 0.6020(7) 0.216(2) 0.056(4) Uani 0.1667 1 d D U P A -1
C3 C 0.2605(11) 0.5741(6) 0.2520(11) 0.054(3) Uani 0.1667 1 d D U P A -1

loop_
_atom_site_aniso_label
_atom_site_aniso_U_11
_atom_site_aniso_U_22
_atom_site_aniso_U_33
_atom_site_aniso_U_23
_atom_site_aniso_U_13
_atom_site_aniso_U_12
Zn1 0.0421(6) 0.0421(6) 0.0421(6) -0.0040(3) 0.0040(3) -0.0040(3)
O1 0.039(2) 0.039(2) 0.039(2) 0.000 0.000 0.000
N1 0.052(7) 0.050(3) 0.043(9) -0.012(4) 0.003(7) -0.004(4)
N2 0.060(8) 0.054(3) 0.056(10) -0.010(4) -0.006(7) -0.005(4)
C1 0.056(7) 0.054(3) 0.050(8) -0.009(4) -0.001(6) -0.003(4)
C4 0.058(5) 0.053(2) 0.052(6) -0.007(3) -0.003(4) -0.004(3)
C5 0.052(6) 0.049(3) 0.041(8) -0.011(4) 0.005(6) -0.003(3)
O3 0.055(5) 0.050(3) 0.057(6) -0.006(3) 0.000(5) -0.002(3)
O2 0.056(4) 0.056(4) 0.056(4) -0.002(2) 0.000(2) -0.0017(19)
C3 0.054(5) 0.052(2) 0.054(5) -0.005(3) 0.001(4) -0.003(3)

_geom_special_details            
;
 All esds (except the esd in the dihedral angle between two l.s. planes)
 are estimated using the full covariance matrix.  The cell esds are taken
 into account individually in the estimation of esds in distances, angles
 and torsion angles; correlations between esds in cell parameters are only
 used when they are defined by crystal symmetry.  An approximate (isotropic)
 treatment of cell esds is used for estimating esds involving l.s. planes.
;
loop_
_geom_bond_atom_site_label_1
_geom_bond_atom_site_label_2
_geom_bond_distance
_geom_bond_site_symmetry_2
_geom_bond_publ_flag
Zn1 O1 1.9552(12) . ?
Zn1 O3 1.943(13) . ?
N1 N2 1.4200 . ?
N1 C5 1.4200 . ?
N2 C1 1.4200 . ?
C1 H1 0.9500 . ?
C1 C4 1.4200 . ?
C4 C5 1.4200 . ?
C4 C3 1.467(14) . ?
C5 H5 0.9500 . ?
O3 C3 1.256(14) . ?
O2 C3 1.193(15) . ?

loop_
_geom_angle_atom_site_label_1
_geom_angle_atom_site_label_2
_geom_angle_atom_site_label_3
_geom_angle
_geom_angle_site_symmetry_1
_geom_angle_site_symmetry_3
_geom_angle_publ_flag
O3 Zn1 O1 117.0(5) . . ?
Zn1 O1 Zn1 109.5 28_565 . ?
Zn1 O1 Zn1 109.5 28_565 74_565 ?
Zn1 O1 Zn1 109.5 51 28_565 ?
Zn1 O1 Zn1 109.5 74_565 . ?
Zn1 O1 Zn1 109.5 51 74_565 ?
Zn1 O1 Zn1 109.5 51 . ?
N2 N1 C5 108.0 . . ?
C1 N2 N1 108.0 . . ?
N2 C1 H1 126.0 . . ?
N2 C1 C4 108.0 . . ?
C4 C1 H1 126.0 . . ?
C1 C4 C3 126.0(4) . . ?
C5 C4 C1 108.0 . . ?
C5 C4 C3 126.0(4) . . ?
N1 C5 H5 126.0 . . ?
C4 C5 N1 108.0 . . ?
C4 C5 H5 126.0 . . ?
C3 O3 Zn1 120.5(13) . . ?
O3 C3 C4 113.9(10) . . ?
O2 C3 C4 117.6(11) . . ?
O2 C3 O3 128.5(14) . . ?

loop_
_geom_torsion_atom_site_label_1
_geom_torsion_atom_site_label_2
_geom_torsion_atom_site_label_3
_geom_torsion_atom_site_label_4
_geom_torsion
_geom_torsion_site_symmetry_1
_geom_torsion_site_symmetry_2
_geom_torsion_site_symmetry_3
_geom_torsion_site_symmetry_4
_geom_torsion_publ_flag
Zn1 O3 C3 C4 -167.0(13) . . . . ?
Zn1 O3 C3 O2 13.0(13) . . . . ?
N1 N2 C1 C4 0.0 . . . . ?
N2 N1 C5 C4 0.0 . . . . ?
N2 C1 C4 C5 0.0 . . . . ?
N2 C1 C4 C3 -179.98(19) . . . . ?
C1 C4 C5 N1 0.0 . . . . ?
C1 C4 C3 O3 176(3) . . . . ?
C1 C4 C3 O2 -3(3) . . . . ?
C5 N1 N2 C1 0.0 . . . . ?
C5 C4 C3 O3 -3(3) . . . . ?
C5 C4 C3 O2 177(3) . . . . ?
C3 C4 C5 N1 179.98(19) . . . . ?

_smtbx_masks_special_details     ?
loop_
_smtbx_masks_void_nr
_smtbx_masks_void_average_x
_smtbx_masks_void_average_y
_smtbx_masks_void_average_z
_smtbx_masks_void_volume
_smtbx_masks_void_count_electrons
_smtbx_masks_void_content
1 -0.630 -0.305 -0.050 5148.1 1369.4 ?

_smtbx_masks_void_probe_radius   1.2
_smtbx_masks_void_truncation_radius 1.2
_shelx_res_file                  
;
TITL jnu-6_a.res in Fm-3m
    jnu-6.res
    created by SHELXL-2018/3 at 10:22:03 on 26-Apr-2023
REM Old TITL
REM SHELXT solution in Fm-3m: R1 0.168, Rweak 0.006, Alpha 0.024
REM <I/s> 0.000 for 0 systematic absences, Orientation as input
REM Formula found by SHELXT: C33 O Zn4
CELL 1.54184 20.1167 20.1167 20.1167 90 90 90
ZERR 32 0.0005 0.0005 0.0005 0 0 0
LATT 4
SYMM -X,-Y,+Z
SYMM -X,+Y,-Z
SYMM +X,-Y,-Z
SYMM +Z,+X,+Y
SYMM +Z,-X,-Y
SYMM -Z,-X,+Y
SYMM -Z,+X,-Y
SYMM +Y,+Z,+X
SYMM -Y,+Z,-X
SYMM +Y,-Z,-X
SYMM -Y,-Z,+X
SYMM +Y,+X,-Z
SYMM -Y,-X,-Z
SYMM +Y,-X,+Z
SYMM -Y,+X,+Z
SYMM +X,+Z,-Y
SYMM -X,+Z,+Y
SYMM -X,-Z,-Y
SYMM +X,-Z,+Y
SYMM +Z,+Y,-X
SYMM +Z,-Y,+X
SYMM -Z,+Y,+X
SYMM -Z,-Y,-X
SFAC C H N O Zn
UNIT 128 64 64 72 32
DFIX 1.22 O3 C3 C3 O2
DANG 2.113 O3 O2
FLAT 0.01 N1 C4 C5 N2 C1 C3
DFIX 1.5 C4 C3
FLAT 0.01 C4 O3 O2 C3
SADI 0.01 C5 C3 C3 C1
SADI 0.01 O2 C4 C4 O3
FLAT 0.01 N1 N2 C1 C4 C5 C3
SIMU 0.01 0.02 2 N1 N2 C1 C4 C5 O3 O2 C3 Zn1
RIGU 0.0005 0.0005 N1 N2 C1 C4 C5 O3 O2 C3 Zn1
DELU 0.005 0.01 N1 N2 C1 C4 C5 O3 O2 C3 Zn1
ISOR 0.04 0.06 N1 N2 C1 C4 C5 C3 O2 O3 Zn1
ISOR 0.001 0.002 O2

L.S. 30
PLAN  4
SIZE 0.1 0.1 0.08
TEMP -173.15
CONF
BOND
LIST 4
MORE -1
BOND $H
ABIN
fmap 2
acta
OMIT 0 2 6
OMIT 0 4 4
OMIT 4 4 4
OMIT 4 4 8
OMIT 0 4 12
OMIT 0 4 6
OMIT 2 2 2
OMIT 9 13 15
OMIT 1 13 21
OMIT 4 8 8
OMIT 4 4 6
OMIT 1 5 9
OMIT 0 4 10
OMIT 7 9 11
OMIT 0 0 6
OMIT 0 4 8
OMIT 5 5 19
OMIT 0 0 4
REM <olex2.extras>
REM <HklSrc "%.\\jnu-6.hkl">
REM </olex2.extras>

WGHT    0.133200   42.618595
FVAR       0.09753
ZN1   5    0.306114    0.693886    0.306114    10.16667    0.04209    0.04209 =
         0.04209   -0.00398    0.00398   -0.00398
O1    4    0.250000    0.750000    0.250000    10.04167    0.03884    0.03884 =
         0.03884    0.00000    0.00000    0.00000
PART -1
AFIX  56
N1    3    0.278331    0.392633    0.282694    10.16670    0.05226    0.04997 =
         0.04280   -0.01247    0.00323   -0.00365
N2    3    0.222897    0.393508    0.239002    10.16670    0.05958    0.05370 =
         0.05555   -0.00991   -0.00637   -0.00464
C1    1    0.209414    0.460732    0.222215    10.16670    0.05580    0.05446 =
         0.05019   -0.00874   -0.00115   -0.00341
AFIX  43
H1    2    0.174935    0.475843    0.193701    10.16670   -1.20000
AFIX  55
C4    1    0.256514    0.501404    0.255533    10.16670    0.05753    0.05253 =
         0.05214   -0.00705   -0.00308   -0.00367
C5    1    0.299108    0.459316    0.292911    10.16670    0.05216    0.04877 =
         0.04103   -0.01061    0.00473   -0.00277
AFIX  43
H5    2    0.335171    0.473313    0.319996    10.16670   -1.20000
AFIX   0
O3    4    0.304464    0.598899    0.288783    10.16670    0.05513    0.04996 =
         0.05652   -0.00612   -0.00002   -0.00210
O2    4    0.222730    0.601970    0.215678    10.16670    0.05560    0.05638 =
         0.05642   -0.00243    0.00008   -0.00173
C3    1    0.260483    0.574126    0.252000    10.16670    0.05435    0.05213 =
         0.05426   -0.00500    0.00052   -0.00269
HKLF 4


REM  jnu-6_a.res in Fm-3m
REM wR2 = 0.1921, GooF = S = 1.070, Restrained GooF = 0.907 for all data
REM R1 = 0.0672 for 385 Fo > 4sig(Fo) and 0.0733 for all 465 data
REM 68 parameters refined using 199 restraints

END

WGHT      0.1331     42.6386

REM Highest difference peak  0.702,  deepest hole -0.640,  1-sigma level  0.121
Q1    1   0.2500  0.7500  0.3200  10.25000  0.05    0.53
Q2    1   0.5000  0.5000  0.5000  10.02083  0.05    0.38
Q3    1   0.0000  0.5000  0.5000  10.02083  0.05    0.38
Q4    1   0.5000  0.5000  0.4660  10.12500  0.05    0.31
;
_shelx_res_checksum              17445
_shelx_fab_file                  
;
0 2 0 309.5828 7.0579
0 2 2 135.3480 -3.1483
0 4 2 -49.6732 2.4998
0 6 6 23.2136 -0.7758
0 8 0 25.0387 2.7519
0 8 2 4.8071 -2.0873
0 8 6 11.2887 3.0114
0 8 8 9.6139 -4.4334
0 10 0 -37.1543 -4.1292
0 10 2 -17.6909 0.6870
0 10 6 -16.0028 -1.8200
0 10 8 -4.0137 2.6894
0 10 10 8.4282 -0.9065
0 12 0 -23.5003 0.2657
0 12 2 -4.3548 1.0382
0 12 6 2.0877 0.3577
0 12 8 -14.5738 -0.8881
0 12 10 -9.6510 0.5402
0 12 12 29.6724 -0.6750
0 14 0 6.2180 2.3416
0 14 2 7.6601 -0.7757
0 14 4 10.8196 0.4366
0 14 6 -4.8361 0.5357
0 14 8 -6.7291 -1.5015
0 14 10 7.4426 0.7863
0 14 12 16.6383 0.1731
0 14 14 -1.4630 -0.1662
0 16 0 14.8602 -2.0189
0 16 2 3.8476 0.1510
0 16 4 -14.6253 -1.9297
0 16 6 -3.8719 -1.2681
0 16 8 8.7059 3.1511
0 16 10 2.2169 -1.4974
0 16 12 -4.9331 0.0524
0 16 14 1.5465 0.4271
0 16 16 3.1753 -1.9534
0 18 0 17.5717 0.9229
0 18 2 -1.3867 -0.5482
0 18 4 -6.8846 2.3186
0 18 6 3.1048 1.5130
0 18 8 -2.6200 -2.6852
0 18 10 -2.1050 1.2985
0 18 12 0.6303 -0.4577
0 18 14 -1.2315 -0.3476
0 18 16 7.6300 2.1969
0 20 0 -2.8763 0.8339
0 20 2 2.7341 -0.2103
0 20 4 5.4653 -1.2008
0 20 6 -14.4142 -0.3818
0 20 8 2.6343 0.2314
0 20 10 -4.4257 0.1319
0 20 12 -1.6367 -0.1376
0 22 0 -2.4229 -2.6969
0 22 2 3.0845 1.1942
0 22 4 6.1741 0.2345
0 22 6 -5.7639 -0.5658
0 22 8 7.4309 1.4089
0 22 10 -4.3207 -1.5417
0 22 12 -4.2654 0.6446
0 24 0 5.3408 2.7719
0 24 2 -1.9061 -0.9587
0 24 4 0.1482 0.0591
0 24 6 3.3407 1.1005
0 24 8 -9.1257 -2.5262
1 1 1 -29.4622 1.4166
1 3 1 -1.6332 -2.2756
1 3 3 30.4239 2.4809
1 5 1 -72.1337 1.1107
1 5 3 28.0334 2.3014
1 5 5 -3.3663 0.8276
1 7 1 -20.5527 -1.1869
1 7 3 -0.0387 -0.6404
1 7 5 -3.8212 3.1644
1 7 7 26.9970 0.5454
1 9 1 -3.1114 -0.4736
1 9 3 14.7114 0.3217
1 9 7 -4.1856 -1.7506
1 9 9 -12.1749 2.1251
1 11 1 3.2598 1.6919
1 11 3 0.1574 -0.6559
1 11 5 4.7202 -0.7881
1 11 7 -2.6963 1.8372
1 11 9 7.7231 -2.7510
1 11 11 -7.9068 0.3361
1 13 1 -4.4463 -2.1586
1 13 3 -5.7464 0.2766
1 13 5 -2.1471 1.4814
1 13 7 0.9370 -1.3576
1 13 9 0.9390 1.8620
1 13 11 5.1839 0.3188
1 13 13 0.2311 -1.0037
1 15 1 -7.0165 1.7683
1 15 3 5.4753 0.7218
1 15 5 -0.3529 -0.4779
1 15 7 -2.2248 -0.6497
1 15 9 -2.4553 -1.0134
1 15 11 0.6301 1.0150
1 15 13 -5.2120 1.5347
1 15 15 3.7285 1.3000
1 17 1 52.6857 -0.9460
1 17 3 6.4217 -0.3730
1 17 5 2.1526 0.4031
1 17 7 -5.0330 1.0574
1 17 9 -5.6040 -0.1888
1 17 11 -3.3198 -0.6168
1 17 13 -0.5736 -0.4167
1 17 15 -2.6522 -0.1939
1 17 17 2.3951 0.4198
1 19 1 -2.5946 -0.1406
1 19 3 -34.8052 -0.3702
1 19 5 -12.9405 -0.2383
1 19 7 -4.4263 -0.7609
1 19 9 12.1311 0.6020
1 19 11 -11.0672 -0.1240
1 19 13 2.6533 -0.5266
1 19 15 -1.0518 -0.0969
1 21 1 6.2023 0.8199
1 21 3 -4.0295 0.6076
1 21 5 -0.9326 -0.8590
1 21 7 25.7603 1.0659
1 21 9 42.3541 -0.5616
1 21 11 -18.8128 -0.1226
1 23 1 1.4507 -1.0243
1 23 3 0.0581 -0.2124
1 23 5 -3.0625 0.8643
1 23 7 -0.5559 -0.4892
1 23 9 11.0949 0.9499
1 25 1 3.7810 1.1424
1 25 3 0.7913 -0.7529
2 4 2 -87.7074 1.9527
2 4 4 17.8295 -0.1529
2 6 2 -48.3834 -0.5701
2 6 4 4.2313 0.0272
2 6 6 -8.1811 1.6931
2 8 2 13.6254 0.9999
2 8 4 10.3279 1.1664
2 8 6 8.0093 -3.9233
2 8 8 9.3792 7.8114
2 10 2 10.5119 0.1540
2 10 4 4.2900 -1.7588
2 10 6 4.2989 0.7828
2 10 8 9.0299 -2.0576
2 10 10 9.1613 6.8439
2 12 2 4.2895 -0.7872
2 12 4 5.5426 0.9532
2 12 6 1.8768 1.6188
2 12 8 1.6276 -2.1773
2 12 10 -1.3594 -0.0867
2 12 12 6.9247 1.2357
2 14 2 4.7708 0.1363
2 14 4 1.5448 0.5272
2 14 6 -5.8036 -1.2085
2 14 8 -1.1351 1.1987
2 14 10 -1.1472 -0.6292
2 14 12 0.3510 -0.2001
2 14 14 -5.6982 0.2764
2 16 2 2.8813 0.1904
2 16 4 -4.2077 -2.1318
2 16 6 -2.8265 0.9945
2 16 8 0.1034 0.8472
2 16 10 -3.0138 -1.1615
2 16 12 -3.1797 0.4838
2 16 14 -0.5463 -0.5646
2 16 16 -1.5132 2.1445
2 18 2 2.2364 0.3498
2 18 4 2.4294 2.0685
2 18 6 -3.8444 -1.2601
2 18 8 -3.1680 -0.6299
2 18 10 3.1815 0.5948
2 18 12 -0.6327 -0.1570
2 18 14 -2.0336 0.4816
2 18 16 1.6509 -1.5864
2 20 2 0.0018 -0.6357
2 20 4 -2.8318 -0.4504
2 20 6 -23.0076 0.3725
2 20 8 -11.8905 -0.0853
2 20 10 -0.0284 0.7927
2 20 12 1.0928 -0.0161
2 20 14 0.3612 -0.8748
2 22 2 -3.9745 0.3385
2 22 4 -3.1569 -0.8083
2 22 6 -5.9966 0.5421
2 22 8 5.3515 -0.0283
2 22 10 1.4764 -0.0523
2 22 12 0.8756 -0.3187
2 24 2 -1.2581 -0.0359
2 24 4 2.0257 0.8628
2 24 6 2.2822 -1.2316
2 24 8 0.6513 1.3432
3 3 3 54.7773 1.8385
3 5 3 7.0039 -0.2551
3 5 5 -9.5998 -1.7072
3 7 3 -8.1386 -4.2422
3 7 5 -7.5207 0.8709
3 7 7 -3.1292 -2.6410
3 9 3 -3.3648 0.1914
3 9 5 -11.0742 1.0814
3 9 7 -3.0876 -0.0446
3 9 9 -7.8789 -1.0268
3 11 3 0.5937 3.7321
3 11 5 -2.4641 0.4557
3 11 7 -11.7648 0.7366
3 11 9 -13.6584 -1.2530
3 11 11 -1.1142 -2.8208
3 13 3 7.5221 -3.9462
3 13 5 -3.5387 -3.7436
3 13 7 -7.2084 1.8433
3 13 9 3.4885 2.3014
3 13 11 9.6724 -1.7321
3 13 13 4.6439 -3.8152
3 15 3 3.9940 2.1859
3 15 5 -1.8832 3.2982
3 15 7 2.4951 -1.6359
3 15 9 3.9217 -1.0805
3 15 11 3.3208 1.6858
3 15 13 1.2122 -1.2987
3 15 15 0.3043 -1.9818
3 17 3 -3.0581 -1.6611
3 17 5 -3.3012 -0.2415
3 17 7 4.1745 -0.5689
3 17 9 5.6046 0.3163
3 17 11 -4.2233 0.7623
3 17 13 0.3369 -0.3549
3 17 15 0.9365 0.1529
3 17 17 -0.6123 -0.5648
3 19 3 -13.0259 -0.2405
3 19 5 6.0894 -0.7731
3 19 7 -7.7471 1.2974
3 19 9 -3.5065 0.3272
3 19 11 -3.2778 -1.3092
3 19 13 3.9672 1.0869
3 19 15 1.4608 0.6498
3 21 3 -1.4214 1.8820
3 21 5 4.9730 0.5017
3 21 7 -0.4957 -0.3346
3 21 9 3.9069 -1.0499
3 21 11 -4.7295 -0.0618
3 21 13 4.3237 1.0245
3 23 3 5.4945 -1.4338
3 23 5 -2.0514 -0.2515
3 23 7 2.6187 -0.6423
3 23 9 3.4148 0.0054
3 25 3 3.9056 1.1096
4 6 6 -13.2964 -1.7431
4 8 6 6.1268 1.6496
4 10 4 17.7585 1.7418
4 10 6 1.4481 -1.3166
4 10 8 -9.4766 0.1278
4 10 10 1.6224 -0.1237
4 12 4 -22.3429 -1.0020
4 12 6 -7.2338 0.2853
4 12 8 20.8157 -0.7433
4 12 10 10.3083 1.0350
4 12 12 -12.0054 -0.4269
4 14 4 -2.4425 0.0225
4 14 6 5.3477 1.4616
4 14 8 11.3619 -0.5752
4 14 10 0.1561 -0.6038
4 14 12 -4.0935 0.6421
4 14 14 -2.0738 0.0468
4 16 4 5.6778 0.8646
4 16 6 1.5048 -2.5327
4 16 8 2.6468 0.9176
4 16 10 1.3034 0.8390
4 16 12 3.6701 -0.5664
4 16 14 2.4369 0.1427
4 16 16 -2.5411 -0.4101
4 18 4 7.9489 -1.1255
4 18 6 -0.3329 1.5267
4 18 8 -5.4278 0.3446
4 18 10 2.7421 -1.7745
4 18 12 -1.7434 1.1169
4 18 14 0.5272 0.1984
4 18 16 -2.0060 -0.1847
4 20 4 3.9045 0.5793
4 20 6 -14.8456 -0.2359
4 20 8 -36.7546 -0.4792
4 20 10 -3.8061 0.9506
4 20 12 0.0190 -0.7357
4 20 14 -1.4814 -0.5215
4 22 4 2.1669 0.2626
4 22 6 -1.6947 -0.3661
4 22 8 -6.4053 -0.1953
4 22 10 -1.9209 -0.0549
4 22 12 -0.2447 0.1338
4 24 4 3.0299 -0.5841
4 24 6 0.6061 1.0193
5 5 5 -8.0403 1.1569
5 7 5 -5.3923 -2.0020
5 7 7 -8.0774 0.2592
5 9 5 -12.2267 1.1925
5 9 7 -4.5891 -0.5203
5 9 9 -4.5041 0.2105
5 11 5 -8.1808 3.3431
5 11 7 -1.6404 -0.6153
5 11 9 1.2630 2.2243
5 11 11 3.3794 1.3152
5 13 5 -1.4536 -6.8448
5 13 7 4.5555 0.0042
5 13 9 0.7179 -2.1650
5 13 11 -2.5545 1.8183
5 13 13 -4.9707 5.1334
5 15 5 -2.4614 5.1221
5 15 7 1.8440 0.9613
5 15 9 -1.4099 0.0991
5 15 11 -7.7908 -1.8892
5 15 13 -1.8758 0.8889
5 15 15 0.8644 2.9605
5 17 5 -4.7892 -1.0466
5 17 7 3.7420 -0.7069
5 17 9 1.6720 0.5167
5 17 11 -8.0289 -0.2277
5 17 13 0.0131 -0.3005
5 17 15 0.8694 0.0685
5 17 17 -0.4148 0.7276
5 19 7 3.6997 -0.1852
5 19 9 -4.0979 -0.6486
5 19 11 6.9059 1.5438
5 19 13 -1.8297 -1.0059
5 19 15 -3.7839 -0.8724
5 21 5 8.2887 3.1960
5 21 7 -3.8240 -0.0856
5 21 9 1.0302 1.1519
5 21 11 7.5983 -0.4935
5 21 13 -6.1164 -1.1351
5 23 5 -6.7275 -2.9243
5 23 7 4.1808 0.5903
5 23 9 4.5804 0.0316
6 6 6 1.0471 1.6321
6 8 6 0.7176 0.4044
6 8 8 -12.1004 -2.0655
6 10 6 -13.4250 -1.6857
6 10 8 -5.3761 0.5967
6 10 10 7.5342 -3.3524
6 12 6 -4.2172 1.2578
6 12 8 1.6814 0.7047
6 12 10 0.2201 -0.8125
6 12 12 -6.6341 -0.5750
6 14 6 3.4081 0.4426
6 14 8 -3.9962 -0.0669
6 14 10 -2.1301 0.6509
6 14 12 1.0306 -0.7313
6 14 14 2.0955 0.1834
6 16 6 -0.9392 -1.3547
6 16 8 5.8307 -0.8504
6 16 10 0.5639 1.2224
6 16 12 0.5285 -0.2228
6 16 14 3.0360 -0.3937
6 16 16 0.8819 -1.3866
6 18 6 6.0849 1.2823
6 18 8 -0.7347 1.3774
6 18 10 6.3668 -1.3766
6 18 12 0.9690 -0.1340
6 18 14 2.0709 0.4157
6 18 16 -0.4164 0.6715
6 20 6 0.5163 -0.7256
6 20 8 -8.6526 -1.0624
6 20 10 7.7033 0.3835
6 20 12 0.2998 0.6762
6 20 14 4.9452 0.2281
6 22 6 1.5507 0.1433
6 22 8 1.0759 0.4376
6 22 10 7.5921 0.4195
6 24 6 -2.1526 0.1976
7 7 7 -2.6917 1.2467
7 9 7 -3.9511 0.5226
7 9 9 5.2564 -0.5636
7 11 7 11.7603 1.1380
7 11 11 -1.1843 -0.4858
7 13 7 8.4404 -2.4448
7 13 9 0.7449 0.6526
7 13 11 -2.2307 -0.6461
7 13 13 -1.8944 -2.5168
7 15 7 2.7754 2.1523
7 15 9 -3.0855 0.4271
7 15 11 -3.8365 0.6113
7 15 13 3.0917 -0.9631
7 15 15 1.2104 -2.3294
7 17 7 -7.2708 -1.1661
7 17 9 -5.1115 -0.1315
7 17 11 2.1877 -0.1140
7 17 13 3.5553 0.7041
7 17 15 -2.4341 -0.0369
7 19 7 2.3063 -0.1270
7 19 9 2.2012 -0.0206
7 19 11 -1.0305 -0.1909
7 19 13 0.5719 0.2962
7 21 7 0.7536 1.4664
7 21 9 -0.1344 -0.6361
7 21 11 -4.8087 -0.0495
7 23 7 -2.9525 -1.7362
8 8 8 26.9552 0.6805
8 10 8 10.7476 -1.3119
8 10 10 2.9161 0.9699
8 12 8 -16.5017 2.4776
8 12 10 -2.8626 0.1788
8 12 12 5.1377 0.2815
8 14 8 -5.8121 1.0258
8 14 10 2.8318 -0.3603
8 14 12 2.2343 0.5054
8 14 14 -0.7478 -0.2465
8 16 8 7.6280 -4.7688
8 16 10 0.8946 -0.8914
8 16 12 -2.2962 1.4058
8 16 14 -2.6747 0.5863
8 16 16 -0.8896 1.6435
8 18 8 4.3159 3.5003
8 18 10 4.7823 2.1415
8 18 12 -2.5019 -2.0276
8 18 14 0.2359 -0.2105
8 20 8 3.7399 -1.1519
8 20 10 -0.2179 -1.3147
8 20 12 -2.8842 0.6486
8 22 8 -5.2336 -0.8293
9 9 9 8.1287 0.3669
9 11 9 0.9093 0.3413
9 11 11 -7.2926 -0.1641
9 13 9 -2.9545 0.3881
9 13 11 -4.1296 0.0662
9 13 13 -0.1665 -0.9802
9 15 9 -6.8273 -0.6096
9 15 11 0.9647 0.4637
9 15 15 -1.8073 -0.1725
9 17 9 3.0776 -0.0211
9 17 11 5.8520 -0.4283
9 17 13 1.9942 0.3968
9 17 15 -3.4103 -0.0754
9 19 9 4.9487 0.4260
9 19 11 -5.1456 -0.6259
9 19 13 0.4884 0.1018
9 21 9 -0.3662 -0.3972
9 21 11 -1.8456 0.6241
10 10 10 -1.9279 -0.1224
10 12 10 2.4050 0.7684
10 12 12 2.2209 0.2273
10 14 10 3.7600 0.1847
10 14 12 -0.4250 -0.1016
10 14 14 -0.8453 -0.2512
10 16 10 3.0617 -2.6523
10 16 12 1.0997 -0.6071
10 16 14 0.0123 -0.2728
10 16 16 -4.5560 -1.1412
10 18 10 -2.2861 3.4642
10 18 12 -3.0622 0.8430
10 18 14 -1.5952 -0.6397
10 20 10 3.8354 -2.1301
10 20 12 4.5643 -0.3772
11 11 11 -0.3211 -0.9076
11 13 11 3.0278 0.1505
11 13 13 2.7434 0.6503
11 15 11 0.4525 0.7807
11 15 13 -2.3866 0.1612
11 15 15 -1.9891 1.6388
11 17 11 -3.8727 -0.3998
11 17 13 -1.7646 -0.6454
11 17 15 -0.1629 -0.5721
11 19 11 -3.2808 -0.5659
12 12 12 -5.8429 -0.9569
12 14 12 -5.3598 0.0198
12 14 14 1.1784 0.6128
12 16 12 1.7453 -0.1913
12 16 14 3.3756 -0.0418
13 13 13 4.9790 -0.2569
13 15 13 2.7276 0.6342
14 14 14 3.3952 -0.4522
0 0 0 0.0 0.0
;
_shelx_fab_checksum              96935
_olex2_submission_special_instructions 'No special instructions were received'
_oxdiff_exptl_absorpt_empirical_details 
;
Empirical correction (ABSPACK) includes:
- Absorption correction using spherical harmonics
- Frame scaling
;
# start Validation Reply Form
_vrf_PLAT088_jnu-6               
;
PROBLEM: Poor Data / Parameter Ratio ....................       6.84 Note  
RESPONSE: Due to the poor crytal quality.
;
# end Validation Reply Form
